# Supplementary material for: Predictive features of ligand‐specific signaling through the estrogen receptor
Source: Mol Syst Biol. 2016 Apr 23;12(4):864. doi: 10.15252/msb.20156701 (PMC4848761; doi:10.15252/msb.20156701)
Supplement: Supplementary file 3 — Dataset EV1 [file MSB-12-864-s003.zip › MSB-15-6701_DatasetEV1.xlsx]

## Sheet: Sheet1
Scaffold	Name (KWN#)	Chemical structure	References	# in Reference	Crystal structure (PDB ID)
2,5-DTP	KWN-2010-09	C16H10F2O2S	Min, J., Wang, P., Srinivasan, S., Nwachukwu, J.C., Guo, P., Huang, M., Carlson, K.E., Katzenellenbogen, J.A., Nettles, K.W., and Zhou, H.B. (2013). Thiophene-core estrogen receptor ligands having superagonist activity. J Med Chem 56, 3346-3366.	2e
2,5-DTP	KWN-2010-10	C16H10Cl2O2S	Min, J., Wang, P., Srinivasan, S., Nwachukwu, J.C., Guo, P., Huang, M., Carlson, K.E., Katzenellenbogen, J.A., Nettles, K.W., and Zhou, H.B. (2013). Thiophene-core estrogen receptor ligands having superagonist activity. J Med Chem 56, 3346-3366.	2f	5DRM
2,5-DTP	KWN-2010-15	C18H16O2S	Min, J., Wang, P., Srinivasan, S., Nwachukwu, J.C., Guo, P., Huang, M., Carlson, K.E., Katzenellenbogen, J.A., Nettles, K.W., and Zhou, H.B. (2013). Thiophene-core estrogen receptor ligands having superagonist activity. J Med Chem 56, 3346-3366.	2b	4IWC
2,5-DTP	KWN-2011-01	C17H13FO2S	Min, J., Wang, P., Srinivasan, S., Nwachukwu, J.C., Guo, P., Huang, M., Carlson, K.E., Katzenellenbogen, J.A., Nettles, K.W., and Zhou, H.B. (2013). Thiophene-core estrogen receptor ligands having superagonist activity. J Med Chem 56, 3346-3366.	2l
2,5-DTP	KWN-2011-02	C17H13ClO2S	Min, J., Wang, P., Srinivasan, S., Nwachukwu, J.C., Guo, P., Huang, M., Carlson, K.E., Katzenellenbogen, J.A., Nettles, K.W., and Zhou, H.B. (2013). Thiophene-core estrogen receptor ligands having superagonist activity. J Med Chem 56, 3346-3366.	2m
2,5-DTP	KWN-2011-03	C16H12O2S	Min, J., Wang, P., Srinivasan, S., Nwachukwu, J.C., Guo, P., Huang, M., Carlson, K.E., Katzenellenbogen, J.A., Nettles, K.W., and Zhou, H.B. (2013). Thiophene-core estrogen receptor ligands having superagonist activity. J Med Chem 56, 3346-3366.	2a
2,5-DTP	KWN-2011-05	C17H14O2S	Min, J., Wang, P., Srinivasan, S., Nwachukwu, J.C., Guo, P., Huang, M., Carlson, K.E., Katzenellenbogen, J.A., Nettles, K.W., and Zhou, H.B. (2013). Thiophene-core estrogen receptor ligands having superagonist activity. J Med Chem 56, 3346-3366.	10a
2,5-DTP	KWN-2011-06	C19H18O2S	Min, J., Wang, P., Srinivasan, S., Nwachukwu, J.C., Guo, P., Huang, M., Carlson, K.E., Katzenellenbogen, J.A., Nettles, K.W., and Zhou, H.B. (2013). Thiophene-core estrogen receptor ligands having superagonist activity. J Med Chem 56, 3346-3366.	10b
2,5-DTP	KWN-2011-07	C17H12F2O2S	Min, J., Wang, P., Srinivasan, S., Nwachukwu, J.C., Guo, P., Huang, M., Carlson, K.E., Katzenellenbogen, J.A., Nettles, K.W., and Zhou, H.B. (2013). Thiophene-core estrogen receptor ligands having superagonist activity. J Med Chem 56, 3346-3366.	10c
2,5-DTP	KWN-2011-08	C17H12Cl2O2S	Min, J., Wang, P., Srinivasan, S., Nwachukwu, J.C., Guo, P., Huang, M., Carlson, K.E., Katzenellenbogen, J.A., Nettles, K.W., and Zhou, H.B. (2013). Thiophene-core estrogen receptor ligands having superagonist activity. J Med Chem 56, 3346-3366.	10d	5DRJ
2,5-DTP	KWN-2011-16	C22H14F2O2S	Min, J., Wang, P., Srinivasan, S., Nwachukwu, J.C., Guo, P., Huang, M., Carlson, K.E., Katzenellenbogen, J.A., Nettles, K.W., and Zhou, H.B. (2013). Thiophene-core estrogen receptor ligands having superagonist activity. J Med Chem 56, 3346-3366.	12a
2,5-DTP	KWN-2011-167	C16H10F2O2S	Min, J., Wang, P., Srinivasan, S., Nwachukwu, J.C., Guo, P., Huang, M., Carlson, K.E., Katzenellenbogen, J.A., Nettles, K.W., and Zhou, H.B. (2013). Thiophene-core estrogen receptor ligands having superagonist activity. J Med Chem 56, 3346-3366.	2k
2,5-DTP	KWN-2011-17	C22H14Cl2O2S	Min, J., Wang, P., Srinivasan, S., Nwachukwu, J.C., Guo, P., Huang, M., Carlson, K.E., Katzenellenbogen, J.A., Nettles, K.W., and Zhou, H.B. (2013). Thiophene-core estrogen receptor ligands having superagonist activity. J Med Chem 56, 3346-3366.	12b
3,4-DTP	KWN-2010-11	C18H16O2S	Min, J., Wang, P., Srinivasan, S., Nwachukwu, J.C., Guo, P., Huang, M., Carlson, K.E., Katzenellenbogen, J.A., Nettles, K.W., and Zhou, H.B. (2013). Thiophene-core estrogen receptor ligands having superagonist activity. J Med Chem 56, 3346-3366.	4b
3,4-DTP	KWN-2011-09	C16H10F2O2S	Min, J., Wang, P., Srinivasan, S., Nwachukwu, J.C., Guo, P., Huang, M., Carlson, K.E., Katzenellenbogen, J.A., Nettles, K.W., and Zhou, H.B. (2013). Thiophene-core estrogen receptor ligands having superagonist activity. J Med Chem 56, 3346-3366.	4e
3,4-DTP	KWN-2011-10	C16H10Cl2O2S	Min, J., Wang, P., Srinivasan, S., Nwachukwu, J.C., Guo, P., Huang, M., Carlson, K.E., Katzenellenbogen, J.A., Nettles, K.W., and Zhou, H.B. (2013). Thiophene-core estrogen receptor ligands having superagonist activity. J Med Chem 56, 3346-3366.	4f
3,4-DTP	KWN-2011-100	C18H16O2S	Min, J., Wang, P., Srinivasan, S., Nwachukwu, J.C., Guo, P., Huang, M., Carlson, K.E., Katzenellenbogen, J.A., Nettles, K.W., and Zhou, H.B. (2013). Thiophene-core estrogen receptor ligands having superagonist activity. J Med Chem 56, 3346-3366.	4c
3,4-DTP	KWN-2011-168	C20H20O2S	Min, J., Wang, P., Srinivasan, S., Nwachukwu, J.C., Guo, P., Huang, M., Carlson, K.E., Katzenellenbogen, J.A., Nettles, K.W., and Zhou, H.B. (2013). Thiophene-core estrogen receptor ligands having superagonist activity. J Med Chem 56, 3346-3366.	4d
3,4-DTP	KWN-2011-98	C16H12O2S	Min, J., Wang, P., Srinivasan, S., Nwachukwu, J.C., Guo, P., Huang, M., Carlson, K.E., Katzenellenbogen, J.A., Nettles, K.W., and Zhou, H.B. (2013). Thiophene-core estrogen receptor ligands having superagonist activity. J Med Chem 56, 3346-3366.	4a
3,4-DTPD	KWN-2012-01	C16H12O4S	This manuscript
3,4-DTPD	KWN-2012-02	C18H16O4S	This manuscript		5DTV
3,4-DTPD	KWN-2012-03	C16H10F2O4S	This manuscript
3,4-DTPD	KWN-2012-04	C16H10Cl2O4S	This manuscript		5DU5
3,4-DTPD	KWN-2012-09	C16H10Cl2O4S	This manuscript
A-CD	KWN-2010-43	C17H24O2	Asim, M.; El-Salfiti, M.; Qian, Y.; Choueiri, C.; Salari, S.; Cheng, J.; Shadnia, H.; Bal, M.; Christine Pratt, M. A.; Carlson, K. E.; Katzenellenbogen, J. A.; Wright, J. S.; Durst, T. (2009) Deconstructing estradiol: removal of B-ring generates compounds which are potent and subtype-selective estrogen receptor agonists. Bioorg Med Chem Lett 19, 1250-1253.	9d	5DI7
A-CD	KWN-2010-44	C16H20F2O2	Asim, M.; El-Salfiti, M.; Qian, Y.; Choueiri, C.; Salari, S.; Cheng, J.; Shadnia, H.; Bal, M.; Christine Pratt, M. A.; Carlson, K. E.; Katzenellenbogen, J. A.; Wright, J. S.; Durst, T. (2009) Deconstructing estradiol: removal of B-ring generates compounds which are potent and subtype-selective estrogen receptor agonists. Bioorg Med Chem Lett 19, 1250-1253.	9i	5DID
A-CD	KWN-2010-45	C16H21FO2	Asim, M.; El-Salfiti, M.; Qian, Y.; Choueiri, C.; Salari, S.; Cheng, J.; Shadnia, H.; Bal, M.; Christine Pratt, M. A.; Carlson, K. E.; Katzenellenbogen, J. A.; Wright, J. S.; Durst, T. (2009) Deconstructing estradiol: removal of B-ring generates compounds which are potent and subtype-selective estrogen receptor agonists. Bioorg Med Chem Lett 19, 1250-1253.	9e
A-CD	KWN-2010-49	C16H21ClO2	Asim, M.; El-Salfiti, M.; Qian, Y.; Choueiri, C.; Salari, S.; Cheng, J.; Shadnia, H.; Bal, M.; Christine Pratt, M. A.; Carlson, K. E.; Katzenellenbogen, J. A.; Wright, J. S.; Durst, T. (2009) Deconstructing estradiol: removal of B-ring generates compounds which are potent and subtype-selective estrogen receptor agonists. Bioorg Med Chem Lett 19, 1250-1253.	9f
A-CD	KWN-2010-51	C16H19F3O2	Asim, M.; El-Salfiti, M.; Qian, Y.; Choueiri, C.; Salari, S.; Cheng, J.; Shadnia, H.; Bal, M.; Christine Pratt, M. A.; Carlson, K. E.; Katzenellenbogen, J. A.; Wright, J. S.; Durst, T. (2009) Deconstructing estradiol: removal of B-ring generates compounds which are potent and subtype-selective estrogen receptor agonists. Bioorg Med Chem Lett 19, 1250-1253.	9k	5DIE
A-CD	KWN-2010-52	C17H21F3O2	Wright, J. S.; Shadnia, H.; Anderson, J. M.; Durst, T.; Asim, M.; El-Salfiti, M.; Choueiri, C.; Pratt, M. A.; Ruddy, S. C.; Lau, R.; Carlson, K. E.; Katzenellenbogen, J. A.; O'Brien, P. J.; Wan, L. (2011) A-CD estrogens. I. Substituent effects, hormone potency, and receptor subtype selectivity in a new family of flexible estrogenic compounds. J Med Chem, 54, 433-448.	1f	5DIG
A-CD	KWN-2010-53	C17H23FO2	Wright, J. S.; Shadnia, H.; Anderson, J. M.; Durst, T.; Asim, M.; El-Salfiti, M.; Choueiri, C.; Pratt, M. A.; Ruddy, S. C.; Lau, R.; Carlson, K. E.; Katzenellenbogen, J. A.; O'Brien, P. J.; Wan, L. (2011) A-CD estrogens. I. Substituent effects, hormone potency, and receptor subtype selectivity in a new family of flexible estrogenic compounds. J Med Chem, 54, 433-448.	1l
A-CD	KWN-2010-54	C16H22O2	Asim, M.; El-Salfiti, M.; Qian, Y.; Choueiri, C.; Salari, S.; Cheng, J.; Shadnia, H.; Bal, M.; Christine Pratt, M. A.; Carlson, K. E.; Katzenellenbogen, J. A.; Wright, J. S.; Durst, T. (2009) Deconstructing estradiol: removal of B-ring generates compounds which are potent and subtype-selective estrogen receptor agonists. Bioorg Med Chem Lett 19, 1250-1253.	9a	4PPS
Cyclofenil	KWN-2009-20	C25H24O3			5E0W
Cyclofenil	KWN-2009-21	C26H26O3			5E0X
Cyclofenil	KWN-2009-22	C25H24O2			5E14
Cyclofenil	KWN-2012-42	C23H26O2	Muthyala, R.S., Sheng, S., Carlson, K.E., Katzenellenbogen, B.S., and Katzenellenbogen, J.A. (2003). Bridged bicyclic cores containing a 1,1-diarylethylene motif are high-affinity subtype-selective ligands for the estrogen receptor. J Med Chem 46, 1589-1602.	33
Cyclofenil	KWN-2012-43	C22H26O2	Muthyala, R.S., Sheng, S., Carlson, K.E., Katzenellenbogen, B.S., and Katzenellenbogen, J.A. (2003). Bridged bicyclic cores containing a 1,1-diarylethylene motif are high-affinity subtype-selective ligands for the estrogen receptor. J Med Chem 46, 1589-1602.	34	5DXK
Cyclofenil	KWN-2012-44	C22H23FO	Muthyala, R.S., Sheng, S., Carlson, K.E., Katzenellenbogen, B.S., and Katzenellenbogen, J.A. (2003). Bridged bicyclic cores containing a 1,1-diarylethylene motif are high-affinity subtype-selective ligands for the estrogen receptor. J Med Chem 46, 1589-1602.	9
Cyclofenil	KWN-2012-45	C22H24O2	Muthyala, R.S., Sheng, S., Carlson, K.E., Katzenellenbogen, B.S., and Katzenellenbogen, J.A. (2003). Bridged bicyclic cores containing a 1,1-diarylethylene motif are high-affinity subtype-selective ligands for the estrogen receptor. J Med Chem 46, 1589-1602.	12	5DXM
Cyclofenil	KWN-2012-46	C23H24O2	Muthyala, R.S., Sheng, S., Carlson, K.E., Katzenellenbogen, B.S., and Katzenellenbogen, J.A. (2003). Bridged bicyclic cores containing a 1,1-diarylethylene motif are high-affinity subtype-selective ligands for the estrogen receptor. J Med Chem 46, 1589-1602.	18
Cyclofenil	KWN-2012-48	C22H24O	Muthyala, R.S., Sheng, S., Carlson, K.E., Katzenellenbogen, B.S., and Katzenellenbogen, J.A. (2003). Bridged bicyclic cores containing a 1,1-diarylethylene motif are high-affinity subtype-selective ligands for the estrogen receptor. J Med Chem 46, 1589-1602.	10	5DXP
Cyclofenil	KWN-2012-49	C22H24O3	Muthyala, R.S., Sheng, S., Carlson, K.E., Katzenellenbogen, B.S., and Katzenellenbogen, J.A. (2003). Bridged bicyclic cores containing a 1,1-diarylethylene motif are high-affinity subtype-selective ligands for the estrogen receptor. J Med Chem 46, 1589-1602.	11
Cyclofenil	KWN-2012-50	C28H34O2	Muthyala, R.S., Sheng, S., Carlson, K.E., Katzenellenbogen, B.S., and Katzenellenbogen, J.A. (2003). Bridged bicyclic cores containing a 1,1-diarylethylene motif are high-affinity subtype-selective ligands for the estrogen receptor. J Med Chem 46, 1589-1602.	21
Cyclofenil	KWN-2012-55	C19H20O2	Seo, J.W., Comninos, J.S., Chi, D.Y., Kim, D.W., Carlson, K.E., and Katzenellenbogen, J.A. (2006). Fluorine-substituted cyclofenil derivatives as estrogen receptor ligands: synthesis and structure-affinity relationship study of potential positron emission tomography agents for imaging estrogen receptors in breast cancer. J Med Chem 49, 2496-2511.	4
Cyclofenil	KWN-2012-58	C22H24O2	Muthyala, R.S., Sheng, S., Carlson, K.E., Katzenellenbogen, B.S., and Katzenellenbogen, J.A. (2003). Bridged bicyclic cores containing a 1,1-diarylethylene motif are high-affinity subtype-selective ligands for the estrogen receptor. J Med Chem 46, 1589-1602.	8	5DXQ
Cyclofenil	KWN-2012-59	C20H22O2	This manuscript		5DXR
Cyclofenil	KWN-2012-60	C23H26O2	This manuscript		5EHJ
Cyclofenil	KWN-2012-61	C21H24O2	This manuscript		5DY8
Cyclofenil	KWN-2012-62	C23H20O2	This manuscript		5DYB
Cyclofenil	KWN-2012-64	C20H22O2S	This manuscript		5DYD
Cyclofenil	KWN-2012-66	C20H22O2	Seo, J.W., Comninos, J.S., Chi, D.Y., Kim, D.W., Carlson, K.E., and Katzenellenbogen, J.A. (2006). Fluorine-substituted cyclofenil derivatives as estrogen receptor ligands: synthesis and structure-affinity relationship study of potential positron emission tomography agents for imaging estrogen receptors in breast cancer. J Med Chem 49, 2496-2511.	29a	5DZ0
Cyclofenil	KWN-2012-67	C21H24O2	Seo, J.W., Comninos, J.S., Chi, D.Y., Kim, D.W., Carlson, K.E., and Katzenellenbogen, J.A. (2006). Fluorine-substituted cyclofenil derivatives as estrogen receptor ligands: synthesis and structure-affinity relationship study of potential positron emission tomography agents for imaging estrogen receptors in breast cancer. J Med Chem 49, 2496-2511.	29b	5DZ1
Cyclofenil	KWN-2012-68	C19H19FO2	Seo, J.W., Comninos, J.S., Chi, D.Y., Kim, D.W., Carlson, K.E., and Katzenellenbogen, J.A. (2006). Fluorine-substituted cyclofenil derivatives as estrogen receptor ligands: synthesis and structure-affinity relationship study of potential positron emission tomography agents for imaging estrogen receptors in breast cancer. J Med Chem 49, 2496-2511.	20
Cyclofenil	KWN-2012-69	C20H21FO2	Seo, J.W., Comninos, J.S., Chi, D.Y., Kim, D.W., Carlson, K.E., and Katzenellenbogen, J.A. (2006). Fluorine-substituted cyclofenil derivatives as estrogen receptor ligands: synthesis and structure-affinity relationship study of potential positron emission tomography agents for imaging estrogen receptors in breast cancer. J Med Chem 49, 2496-2511.	26b	5DZ3
Cyclofenil	KWN-2012-70	C21H24O3	Seo, J.W., Comninos, J.S., Chi, D.Y., Kim, D.W., Carlson, K.E., and Katzenellenbogen, J.A. (2006). Fluorine-substituted cyclofenil derivatives as estrogen receptor ligands: synthesis and structure-affinity relationship study of potential positron emission tomography agents for imaging estrogen receptors in breast cancer. J Med Chem 49, 2496-2511.	24b	5DZH
Cyclofenil	KWN-2012-71	C25H31FO3	Seo, J.W., Comninos, J.S., Chi, D.Y., Kim, D.W., Carlson, K.E., and Katzenellenbogen, J.A. (2006). Fluorine-substituted cyclofenil derivatives as estrogen receptor ligands: synthesis and structure-affinity relationship study of potential positron emission tomography agents for imaging estrogen receptors in breast cancer. J Med Chem 49, 2496-2511.	28	5E15
Cyclofenil	KWN-2012-72	C22H24O4	Seo, J.W., Comninos, J.S., Chi, D.Y., Kim, D.W., Carlson, K.E., and Katzenellenbogen, J.A. (2006). Fluorine-substituted cyclofenil derivatives as estrogen receptor ligands: synthesis and structure-affinity relationship study of potential positron emission tomography agents for imaging estrogen receptors in breast cancer. J Med Chem 49, 2496-2511.	21a
Cyclofenil	KWN-2012-73	C22H24O4	Seo, J.W., Comninos, J.S., Chi, D.Y., Kim, D.W., Carlson, K.E., and Katzenellenbogen, J.A. (2006). Fluorine-substituted cyclofenil derivatives as estrogen receptor ligands: synthesis and structure-affinity relationship study of potential positron emission tomography agents for imaging estrogen receptors in breast cancer. J Med Chem 49, 2496-2511.	21b	5E19
Cyclofenil	KWN-2012-74	C21H24O3	Seo, J.W., Comninos, J.S., Chi, D.Y., Kim, D.W., Carlson, K.E., and Katzenellenbogen, J.A. (2006). Fluorine-substituted cyclofenil derivatives as estrogen receptor ligands: synthesis and structure-affinity relationship study of potential positron emission tomography agents for imaging estrogen receptors in breast cancer. J Med Chem 49, 2496-2511.	24b	5DZI
Cyclofenil	KWN-2012-75	C22H24O4	Seo, J.W., Comninos, J.S., Chi, D.Y., Kim, D.W., Carlson, K.E., and Katzenellenbogen, J.A. (2006). Fluorine-substituted cyclofenil derivatives as estrogen receptor ligands: synthesis and structure-affinity relationship study of potential positron emission tomography agents for imaging estrogen receptors in breast cancer. J Med Chem 49, 2496-2511.	32
Cyclofenil	KWN-2012-76	C24H26O6	Seo, J.W., Comninos, J.S., Chi, D.Y., Kim, D.W., Carlson, K.E., and Katzenellenbogen, J.A. (2006). Fluorine-substituted cyclofenil derivatives as estrogen receptor ligands: synthesis and structure-affinity relationship study of potential positron emission tomography agents for imaging estrogen receptors in breast cancer. J Med Chem 49, 2496-2511.	30b	5E1C
Cyclofenil	KWN-2012-77	C21H23FO2	Seo, J.W., Comninos, J.S., Chi, D.Y., Kim, D.W., Carlson, K.E., and Katzenellenbogen, J.A. (2006). Fluorine-substituted cyclofenil derivatives as estrogen receptor ligands: synthesis and structure-affinity relationship study of potential positron emission tomography agents for imaging estrogen receptors in breast cancer. J Med Chem 49, 2496-2511.	37b
Cyclofenil-ASC	KWN-2012-52	C22H22O3	Kieser, K.J., Kim, D.W., Carlson, K.E., Katzenellenbogen, B.S., and Katzenellenbogen, J.A. (2010). Characterization of the pharmacophore properties of novel selective estrogen receptor downregulators (SERDs). J Med Chem 53, 3320-3329.	42
Cyclofenil-ASC	KWN-2012-53	C25H26O3	Kieser, K.J., Kim, D.W., Carlson, K.E., Katzenellenbogen, B.S., and Katzenellenbogen, J.A. (2010). Characterization of the pharmacophore properties of novel selective estrogen receptor downregulators (SERDs). J Med Chem 53, 3320-3329.	17
Cyclofenil-ASC	KWN-2012-54	C25H29O4P	Kieser, K.J., Kim, D.W., Carlson, K.E., Katzenellenbogen, B.S., and Katzenellenbogen, J.A. (2010). Characterization of the pharmacophore properties of novel selective estrogen receptor downregulators (SERDs). J Med Chem 53, 3320-3329.	26
Cyclofenil-ASC	KWN-2012-56	C24H26O3	Kieser, K.J., Kim, D.W., Carlson, K.E., Katzenellenbogen, B.S., and Katzenellenbogen, J.A. (2010). Characterization of the pharmacophore properties of novel selective estrogen receptor downregulators (SERDs). J Med Chem 53, 3320-3329.	39
Cyclofenil-ASC	KWN-2012-57	C27H30O3	Kieser, K.J., Kim, D.W., Carlson, K.E., Katzenellenbogen, B.S., and Katzenellenbogen, J.A. (2010). Characterization of the pharmacophore properties of novel selective estrogen receptor downregulators (SERDs). J Med Chem 53, 3320-3329.	16
Cyclofenil-ASC	KWN-2012-51	C23H26O	This manuscript
Furan	KWN-2011-133	C16H12O3	Min, J., Wang, P., Srinivasan, S., Nwachukwu, J.C., Guo, P., Huang, M., Carlson, K.E., Katzenellenbogen, J.A., Nettles, K.W., and Zhou, H.B. (2013). Thiophene-core estrogen receptor ligands having superagonist activity. J Med Chem 56, 3346-3366.	18a
Furan	KWN-2011-134	C16H10F2O3	Min, J., Wang, P., Srinivasan, S., Nwachukwu, J.C., Guo, P., Huang, M., Carlson, K.E., Katzenellenbogen, J.A., Nettles, K.W., and Zhou, H.B. (2013). Thiophene-core estrogen receptor ligands having superagonist activity. J Med Chem 56, 3346-3366.	18c
Furan	KWN-2011-135	C16H10Cl2O3	Min, J., Wang, P., Srinivasan, S., Nwachukwu, J.C., Guo, P., Huang, M., Carlson, K.E., Katzenellenbogen, J.A., Nettles, K.W., and Zhou, H.B. (2013). Thiophene-core estrogen receptor ligands having superagonist activity. J Med Chem 56, 3346-3366.	18d	5EGV
Furan	KWN-2011-136	C18H16O3	Min, J., Wang, P., Srinivasan, S., Nwachukwu, J.C., Guo, P., Huang, M., Carlson, K.E., Katzenellenbogen, J.A., Nettles, K.W., and Zhou, H.B. (2013). Thiophene-core estrogen receptor ligands having superagonist activity. J Med Chem 56, 3346-3366.	18b
Furan	KWN-2011-137	C16H12O3	Min, J., Wang, P., Srinivasan, S., Nwachukwu, J.C., Guo, P., Huang, M., Carlson, K.E., Katzenellenbogen, J.A., Nettles, K.W., and Zhou, H.B. (2013). Thiophene-core estrogen receptor ligands having superagonist activity. J Med Chem 56, 3346-3366.	16a
Furan	KWN-2011-138	C16H10F2O3	Min, J., Wang, P., Srinivasan, S., Nwachukwu, J.C., Guo, P., Huang, M., Carlson, K.E., Katzenellenbogen, J.A., Nettles, K.W., and Zhou, H.B. (2013). Thiophene-core estrogen receptor ligands having superagonist activity. J Med Chem 56, 3346-3366.	16c
Furan	KWN-2011-139	C16H10Cl2O3	Min, J., Wang, P., Srinivasan, S., Nwachukwu, J.C., Guo, P., Huang, M., Carlson, K.E., Katzenellenbogen, J.A., Nettles, K.W., and Zhou, H.B. (2013). Thiophene-core estrogen receptor ligands having superagonist activity. J Med Chem 56, 3346-3366.	16d
Furan	KWN-2011-140	C18H16O3	Min, J., Wang, P., Srinivasan, S., Nwachukwu, J.C., Guo, P., Huang, M., Carlson, K.E., Katzenellenbogen, J.A., Nettles, K.W., and Zhou, H.B. (2013). Thiophene-core estrogen receptor ligands having superagonist activity. J Med Chem 56, 3346-3366.	16b
Imidazopyridine	KWN-2010-55	C13H10N2O2	Mayne, C. G. Computational and Synthetic Approaches in the Design and Development of Chemical Probes for Estrogen Receptor Function University of Illinois at Urbana-Champaign, Urbana, 2011.	29a
Imidazopyridine	KWN-2010-56	C14H12N2O2	Mayne, C. G. Computational and Synthetic Approaches in the Design and Development of Chemical Probes for Estrogen Receptor Function University of Illinois at Urbana-Champaign, Urbana, 2011.	29b
Imidazopyridine	KWN-2010-57	C15H14N2O2	Mayne, C. G. Computational and Synthetic Approaches in the Design and Development of Chemical Probes for Estrogen Receptor Function University of Illinois at Urbana-Champaign, Urbana, 2011.	29c
Imidazopyridine	KWN-2010-58	C16H16N2O2	Mayne, C. G. Computational and Synthetic Approaches in the Design and Development of Chemical Probes for Estrogen Receptor Function University of Illinois at Urbana-Champaign, Urbana, 2011.	29d
Imidazopyridine	KWN-2010-59	C13H9IN2O2	Mayne, C. G. Computational and Synthetic Approaches in the Design and Development of Chemical Probes for Estrogen Receptor Function University of Illinois at Urbana-Champaign, Urbana, 2011.	29h	5EI1
Imidazopyridine	KWN-2010-60	C13H9BrN2O2	Mayne, C. G. Computational and Synthetic Approaches in the Design and Development of Chemical Probes for Estrogen Receptor Function University of Illinois at Urbana-Champaign, Urbana, 2011.	29g
Imidazopyridine	KWN-2010-61	C13H9ClN2O2	Mayne, C. G. Computational and Synthetic Approaches in the Design and Development of Chemical Probes for Estrogen Receptor Function University of Illinois at Urbana-Champaign, Urbana, 2011.	29f
Imidazopyridine	KWN-2010-62	C14H9N3O2	Mayne, C. G. Computational and Synthetic Approaches in the Design and Development of Chemical Probes for Estrogen Receptor Function University of Illinois at Urbana-Champaign, Urbana, 2011.	29j
Imidazopyridine	KWN-2010-63	C14H9F3N2O2	Mayne, C. G. Computational and Synthetic Approaches in the Design and Development of Chemical Probes for Estrogen Receptor Function University of Illinois at Urbana-Champaign, Urbana, 2011.	29k	5EIT
Imidazopyridine	KWN-2010-64	C19H14N2O2	Mayne, C. G. Computational and Synthetic Approaches in the Design and Development of Chemical Probes for Estrogen Receptor Function University of Illinois at Urbana-Champaign, Urbana, 2011.	29i
Imidazopyridine	KWN-2010-65	C16H14N2O2	Mayne, C. G. Computational and Synthetic Approaches in the Design and Development of Chemical Probes for Estrogen Receptor Function University of Illinois at Urbana-Champaign, Urbana, 2011.	29e
Imine	KWN-2011-162	C20H17NO4	Liao, Z.Q., Dong, C., Carlson, K.E., Srinivasan, S., Nwachukwu, J.C., Chesnut, R.W., Sharma, A., Nettles, K.W., Katzenellenbogen, J.A., and Zhou, H.B. (2014). Triaryl-substituted Schiff bases are high-affinity subtype-selective ligands for the estrogen receptor. J Med Chem 57, 3532-3545.	4o
Imine	KWN-2011-170	C20H17NO3	Liao, Z.Q., Dong, C., Carlson, K.E., Srinivasan, S., Nwachukwu, J.C., Chesnut, R.W., Sharma, A., Nettles, K.W., Katzenellenbogen, J.A., and Zhou, H.B. (2014). Triaryl-substituted Schiff bases are high-affinity subtype-selective ligands for the estrogen receptor. J Med Chem 57, 3532-3545.	2l
Imine	KWN-2011-29	C20H17NO2	Liao, Z.Q., Dong, C., Carlson, K.E., Srinivasan, S., Nwachukwu, J.C., Chesnut, R.W., Sharma, A., Nettles, K.W., Katzenellenbogen, J.A., and Zhou, H.B. (2014). Triaryl-substituted Schiff bases are high-affinity subtype-selective ligands for the estrogen receptor. J Med Chem 57, 3532-3545.	2c	5DVS
Imine	KWN-2011-30	C20H17NO2	Liao, Z.Q., Dong, C., Carlson, K.E., Srinivasan, S., Nwachukwu, J.C., Chesnut, R.W., Sharma, A., Nettles, K.W., Katzenellenbogen, J.A., and Zhou, H.B. (2014). Triaryl-substituted Schiff bases are high-affinity subtype-selective ligands for the estrogen receptor. J Med Chem 57, 3532-3545.	2d
Imine	KWN-2011-31	C20H17NO2	Liao, Z.Q., Dong, C., Carlson, K.E., Srinivasan, S., Nwachukwu, J.C., Chesnut, R.W., Sharma, A., Nettles, K.W., Katzenellenbogen, J.A., and Zhou, H.B. (2014). Triaryl-substituted Schiff bases are high-affinity subtype-selective ligands for the estrogen receptor. J Med Chem 57, 3532-3545.	2e
Imine	KWN-2011-32	C19H15NO2	Liao, Z.Q., Dong, C., Carlson, K.E., Srinivasan, S., Nwachukwu, J.C., Chesnut, R.W., Sharma, A., Nettles, K.W., Katzenellenbogen, J.A., and Zhou, H.B. (2014). Triaryl-substituted Schiff bases are high-affinity subtype-selective ligands for the estrogen receptor. J Med Chem 57, 3532-3545.	2a	5DVV
Imine	KWN-2011-33	C19H14ClNO2	Liao, Z.Q., Dong, C., Carlson, K.E., Srinivasan, S., Nwachukwu, J.C., Chesnut, R.W., Sharma, A., Nettles, K.W., Katzenellenbogen, J.A., and Zhou, H.B. (2014). Triaryl-substituted Schiff bases are high-affinity subtype-selective ligands for the estrogen receptor. J Med Chem 57, 3532-3545.	2f	5DWE
Imine	KWN-2011-34	C19H14ClNO2	Liao, Z.Q., Dong, C., Carlson, K.E., Srinivasan, S., Nwachukwu, J.C., Chesnut, R.W., Sharma, A., Nettles, K.W., Katzenellenbogen, J.A., and Zhou, H.B. (2014). Triaryl-substituted Schiff bases are high-affinity subtype-selective ligands for the estrogen receptor. J Med Chem 57, 3532-3545.	2g
Imine	KWN-2011-35	C19H14ClNO2	Liao, Z.Q., Dong, C., Carlson, K.E., Srinivasan, S., Nwachukwu, J.C., Chesnut, R.W., Sharma, A., Nettles, K.W., Katzenellenbogen, J.A., and Zhou, H.B. (2014). Triaryl-substituted Schiff bases are high-affinity subtype-selective ligands for the estrogen receptor. J Med Chem 57, 3532-3545.	2h
Imine	KWN-2011-36	C20H14F3NO2	Liao, Z.Q., Dong, C., Carlson, K.E., Srinivasan, S., Nwachukwu, J.C., Chesnut, R.W., Sharma, A., Nettles, K.W., Katzenellenbogen, J.A., and Zhou, H.B. (2014). Triaryl-substituted Schiff bases are high-affinity subtype-selective ligands for the estrogen receptor. J Med Chem 57, 3532-3545.	2i
Imine	KWN-2011-37	C19H15NO3	Liao, Z.Q., Dong, C., Carlson, K.E., Srinivasan, S., Nwachukwu, J.C., Chesnut, R.W., Sharma, A., Nettles, K.W., Katzenellenbogen, J.A., and Zhou, H.B. (2014). Triaryl-substituted Schiff bases are high-affinity subtype-selective ligands for the estrogen receptor. J Med Chem 57, 3532-3545.	2n
Imine	KWN-2011-38	C19H14FNO2	Liao, Z.Q., Dong, C., Carlson, K.E., Srinivasan, S., Nwachukwu, J.C., Chesnut, R.W., Sharma, A., Nettles, K.W., Katzenellenbogen, J.A., and Zhou, H.B. (2014). Triaryl-substituted Schiff bases are high-affinity subtype-selective ligands for the estrogen receptor. J Med Chem 57, 3532-3545.	2j
Imine	KWN-2011-39	C19H14BrNO2	Liao, Z.Q., Dong, C., Carlson, K.E., Srinivasan, S., Nwachukwu, J.C., Chesnut, R.W., Sharma, A., Nettles, K.W., Katzenellenbogen, J.A., and Zhou, H.B. (2014). Triaryl-substituted Schiff bases are high-affinity subtype-selective ligands for the estrogen receptor. J Med Chem 57, 3532-3545.	2k
Imine	KWN-2011-40	C20H17NO4	Liao, Z.Q., Dong, C., Carlson, K.E., Srinivasan, S., Nwachukwu, J.C., Chesnut, R.W., Sharma, A., Nettles, K.W., Katzenellenbogen, J.A., and Zhou, H.B. (2014). Triaryl-substituted Schiff bases are high-affinity subtype-selective ligands for the estrogen receptor. J Med Chem 57, 3532-3545.	4l
Imine	KWN-2011-41	C19H15NO3	Liao, Z.Q., Dong, C., Carlson, K.E., Srinivasan, S., Nwachukwu, J.C., Chesnut, R.W., Sharma, A., Nettles, K.W., Katzenellenbogen, J.A., and Zhou, H.B. (2014). Triaryl-substituted Schiff bases are high-affinity subtype-selective ligands for the estrogen receptor. J Med Chem 57, 3532-3545.	4b
Imine	KWN-2011-42	C19H15NO4	Liao, Z.Q., Dong, C., Carlson, K.E., Srinivasan, S., Nwachukwu, J.C., Chesnut, R.W., Sharma, A., Nettles, K.W., Katzenellenbogen, J.A., and Zhou, H.B. (2014). Triaryl-substituted Schiff bases are high-affinity subtype-selective ligands for the estrogen receptor. J Med Chem 57, 3532-3545.	4n
Imine	KWN-2011-43	C20H17NO3	Liao, Z.Q., Dong, C., Carlson, K.E., Srinivasan, S., Nwachukwu, J.C., Chesnut, R.W., Sharma, A., Nettles, K.W., Katzenellenbogen, J.A., and Zhou, H.B. (2014). Triaryl-substituted Schiff bases are high-affinity subtype-selective ligands for the estrogen receptor. J Med Chem 57, 3532-3545.	4e
Imine	KWN-2011-44	C20H17NO3	Liao, Z.Q., Dong, C., Carlson, K.E., Srinivasan, S., Nwachukwu, J.C., Chesnut, R.W., Sharma, A., Nettles, K.W., Katzenellenbogen, J.A., and Zhou, H.B. (2014). Triaryl-substituted Schiff bases are high-affinity subtype-selective ligands for the estrogen receptor. J Med Chem 57, 3532-3545.	4c	5DWG
Imine	KWN-2011-45	C20H17NO3	Liao, Z.Q., Dong, C., Carlson, K.E., Srinivasan, S., Nwachukwu, J.C., Chesnut, R.W., Sharma, A., Nettles, K.W., Katzenellenbogen, J.A., and Zhou, H.B. (2014). Triaryl-substituted Schiff bases are high-affinity subtype-selective ligands for the estrogen receptor. J Med Chem 57, 3532-3545.	4d
Imine	KWN-2011-46	C19H14ClNO3	Liao, Z.Q., Dong, C., Carlson, K.E., Srinivasan, S., Nwachukwu, J.C., Chesnut, R.W., Sharma, A., Nettles, K.W., Katzenellenbogen, J.A., and Zhou, H.B. (2014). Triaryl-substituted Schiff bases are high-affinity subtype-selective ligands for the estrogen receptor. J Med Chem 57, 3532-3545.	4h
Imine	KWN-2011-47	C19H14ClNO3	Liao, Z.Q., Dong, C., Carlson, K.E., Srinivasan, S., Nwachukwu, J.C., Chesnut, R.W., Sharma, A., Nettles, K.W., Katzenellenbogen, J.A., and Zhou, H.B. (2014). Triaryl-substituted Schiff bases are high-affinity subtype-selective ligands for the estrogen receptor. J Med Chem 57, 3532-3545.	4g
Imine	KWN-2011-48	C19H14ClNO3	Liao, Z.Q., Dong, C., Carlson, K.E., Srinivasan, S., Nwachukwu, J.C., Chesnut, R.W., Sharma, A., Nettles, K.W., Katzenellenbogen, J.A., and Zhou, H.B. (2014). Triaryl-substituted Schiff bases are high-affinity subtype-selective ligands for the estrogen receptor. J Med Chem 57, 3532-3545.	4f	5DWI
Imine	KWN-2011-49	C19H14FNO3	Liao, Z.Q., Dong, C., Carlson, K.E., Srinivasan, S., Nwachukwu, J.C., Chesnut, R.W., Sharma, A., Nettles, K.W., Katzenellenbogen, J.A., and Zhou, H.B. (2014). Triaryl-substituted Schiff bases are high-affinity subtype-selective ligands for the estrogen receptor. J Med Chem 57, 3532-3545.	4j	5DWJ
Imine	KWN-2011-50	C19H14BrNO3	Liao, Z.Q., Dong, C., Carlson, K.E., Srinivasan, S., Nwachukwu, J.C., Chesnut, R.W., Sharma, A., Nettles, K.W., Katzenellenbogen, J.A., and Zhou, H.B. (2014). Triaryl-substituted Schiff bases are high-affinity subtype-selective ligands for the estrogen receptor. J Med Chem 57, 3532-3545.	4k
Imine	KWN-2011-51	C20H14F3NO3	Liao, Z.Q., Dong, C., Carlson, K.E., Srinivasan, S., Nwachukwu, J.C., Chesnut, R.W., Sharma, A., Nettles, K.W., Katzenellenbogen, J.A., and Zhou, H.B. (2014). Triaryl-substituted Schiff bases are high-affinity subtype-selective ligands for the estrogen receptor. J Med Chem 57, 3532-3545.	4i
OBHS	OBHS	C24H20O6S	Zheng, Y., Zhu, M., Srinivasan, S., Nwachukwu, J.C., Cavett, V., Min, J., Carlson, K.E., Wang, P., Dong, C., Katzenellenbogen, J.A., et al. (2012). Development of selective estrogen receptor modulator (SERM)-like activity through an indirect mechanism of estrogen receptor antagonism: defining the binding mode of 7-oxabicyclo[2.2.1]hept-5-ene scaffold core ligands. ChemMedChem 7, 1094-1100.	1	4ZN9
OBHS	KWN-2009-26	C24H19BrO6S	Zheng, Y., Zhu, M., Srinivasan, S., Nwachukwu, J.C., Cavett, V., Min, J., Carlson, K.E., Wang, P., Dong, C., Katzenellenbogen, J.A., et al. (2012). Development of selective estrogen receptor modulator (SERM)-like activity through an indirect mechanism of estrogen receptor antagonism: defining the binding mode of 7-oxabicyclo[2.2.1]hept-5-ene scaffold core ligands. ChemMedChem 7, 1094-1100.	2i	4ZNW
OBHS	KWN-2010-19	C24H19ClO6S	Zheng, Y., Zhu, M., Srinivasan, S., Nwachukwu, J.C., Cavett, V., Min, J., Carlson, K.E., Wang, P., Dong, C., Katzenellenbogen, J.A., et al. (2012). Development of selective estrogen receptor modulator (SERM)-like activity through an indirect mechanism of estrogen receptor antagonism: defining the binding mode of 7-oxabicyclo[2.2.1]hept-5-ene scaffold core ligands. ChemMedChem 7, 1094-1100.	2b
OBHS	KWN-2010-22	C24H19ClO6S	Zheng, Y., Zhu, M., Srinivasan, S., Nwachukwu, J.C., Cavett, V., Min, J., Carlson, K.E., Wang, P., Dong, C., Katzenellenbogen, J.A., et al. (2012). Development of selective estrogen receptor modulator (SERM)-like activity through an indirect mechanism of estrogen receptor antagonism: defining the binding mode of 7-oxabicyclo[2.2.1]hept-5-ene scaffold core ligands. ChemMedChem 7, 1094-1100.	2a	4ZNH
OBHS	KWN-2010-23	C24H19BrO6S	Zheng, Y., Zhu, M., Srinivasan, S., Nwachukwu, J.C., Cavett, V., Min, J., Carlson, K.E., Wang, P., Dong, C., Katzenellenbogen, J.A., et al. (2012). Development of selective estrogen receptor modulator (SERM)-like activity through an indirect mechanism of estrogen receptor antagonism: defining the binding mode of 7-oxabicyclo[2.2.1]hept-5-ene scaffold core ligands. ChemMedChem 7, 1094-1100.	2c
OBHS	KWN-2011-101	C24H19ClO6S	Zheng, Y., Zhu, M., Srinivasan, S., Nwachukwu, J.C., Cavett, V., Min, J., Carlson, K.E., Wang, P., Dong, C., Katzenellenbogen, J.A., et al. (2012). Development of selective estrogen receptor modulator (SERM)-like activity through an indirect mechanism of estrogen receptor antagonism: defining the binding mode of 7-oxabicyclo[2.2.1]hept-5-ene scaffold core ligands. ChemMedChem 7, 1094-1100.	2e
OBHS	KWN-2011-102	C24H19FO6S	Zheng, Y., Zhu, M., Srinivasan, S., Nwachukwu, J.C., Cavett, V., Min, J., Carlson, K.E., Wang, P., Dong, C., Katzenellenbogen, J.A., et al. (2012). Development of selective estrogen receptor modulator (SERM)-like activity through an indirect mechanism of estrogen receptor antagonism: defining the binding mode of 7-oxabicyclo[2.2.1]hept-5-ene scaffold core ligands. ChemMedChem 7, 1094-1100.	2g
OBHS	KWN-2011-103	C24H19ClO6S	Zheng, Y., Zhu, M., Srinivasan, S., Nwachukwu, J.C., Cavett, V., Min, J., Carlson, K.E., Wang, P., Dong, C., Katzenellenbogen, J.A., et al. (2012). Development of selective estrogen receptor modulator (SERM)-like activity through an indirect mechanism of estrogen receptor antagonism: defining the binding mode of 7-oxabicyclo[2.2.1]hept-5-ene scaffold core ligands. ChemMedChem 7, 1094-1100.	2h
OBHS	KWN-2011-104	C28H22O6S	Zheng, Y., Zhu, M., Srinivasan, S., Nwachukwu, J.C., Cavett, V., Min, J., Carlson, K.E., Wang, P., Dong, C., Katzenellenbogen, J.A., et al. (2012). Development of selective estrogen receptor modulator (SERM)-like activity through an indirect mechanism of estrogen receptor antagonism: defining the binding mode of 7-oxabicyclo[2.2.1]hept-5-ene scaffold core ligands. ChemMedChem 7, 1094-1100.	2n
OBHS	KWN-2011-55	C24H19FO6S	Zheng, Y., Zhu, M., Srinivasan, S., Nwachukwu, J.C., Cavett, V., Min, J., Carlson, K.E., Wang, P., Dong, C., Katzenellenbogen, J.A., et al. (2012). Development of selective estrogen receptor modulator (SERM)-like activity through an indirect mechanism of estrogen receptor antagonism: defining the binding mode of 7-oxabicyclo[2.2.1]hept-5-ene scaffold core ligands. ChemMedChem 7, 1094-1100.	2d	4ZNS
OBHS	KWN-2011-56	C24H19BrO6S	Zheng, Y., Zhu, M., Srinivasan, S., Nwachukwu, J.C., Cavett, V., Min, J., Carlson, K.E., Wang, P., Dong, C., Katzenellenbogen, J.A., et al. (2012). Development of selective estrogen receptor modulator (SERM)-like activity through an indirect mechanism of estrogen receptor antagonism: defining the binding mode of 7-oxabicyclo[2.2.1]hept-5-ene scaffold core ligands. ChemMedChem 7, 1094-1100.	2f	4ZNT
OBHS	KWN-2011-57	C25H22O6S	Zheng, Y., Zhu, M., Srinivasan, S., Nwachukwu, J.C., Cavett, V., Min, J., Carlson, K.E., Wang, P., Dong, C., Katzenellenbogen, J.A., et al. (2012). Development of selective estrogen receptor modulator (SERM)-like activity through an indirect mechanism of estrogen receptor antagonism: defining the binding mode of 7-oxabicyclo[2.2.1]hept-5-ene scaffold core ligands. ChemMedChem 7, 1094-1100.	2j	4ZNU
OBHS	KWN-2011-58	C26H24O6S	Zheng, Y., Zhu, M., Srinivasan, S., Nwachukwu, J.C., Cavett, V., Min, J., Carlson, K.E., Wang, P., Dong, C., Katzenellenbogen, J.A., et al. (2012). Development of selective estrogen receptor modulator (SERM)-like activity through an indirect mechanism of estrogen receptor antagonism: defining the binding mode of 7-oxabicyclo[2.2.1]hept-5-ene scaffold core ligands. ChemMedChem 7, 1094-1100.	2k
OBHS	KWN-2011-59	C25H22O7S	Zheng, Y., Zhu, M., Srinivasan, S., Nwachukwu, J.C., Cavett, V., Min, J., Carlson, K.E., Wang, P., Dong, C., Katzenellenbogen, J.A., et al. (2012). Development of selective estrogen receptor modulator (SERM)-like activity through an indirect mechanism of estrogen receptor antagonism: defining the binding mode of 7-oxabicyclo[2.2.1]hept-5-ene scaffold core ligands. ChemMedChem 7, 1094-1100.	2l	4ZNV
OBHS-ASC	KWN-2011-148	C27H25ClO5	This manuscript
OBHS-ASC	KWN-2011-149	C27H25BrO5	This manuscript
OBHS-ASC	KWN-2011-150	C26H21ClO5	This manuscript
OBHS-ASC	KWN-2011-151	C26H21BrO5	This manuscript
OBHS-ASC	KWN-2012-18	C28H25ClO8S	This manuscript
OBHS-ASC	KWN-2012-19	C28H25BrO8S	This manuscript
OBHS-ASC	KWN-2012-20	C29H27ClO8S	This manuscript
OBHS-ASC	KWN-2012-21	C29H27BrO8S	This manuscript
OBHS-ASC	KWN-2012-22	C30H29ClO8S	This manuscript
OBHS-ASC	KWN-2012-23	C30H29BrO8S	This manuscript
OBHS-ASC	KWN-2012-24	C31H31ClO8S	This manuscript
OBHS-ASC	KWN-2012-25	C31H31BrO8S	This manuscript
OBHS-ASC	KWN-2012-26	C35H39ClO8S	This manuscript
OBHS-ASC	KWN-2012-27	C35H39BrO8S	This manuscript
OBHS-ASC	KWN-2012-28	C27H21ClO7S	This manuscript
OBHS-ASC	KWN-2012-29	C27H21BrO7S	This manuscript
OBHS-ASC	KWN-2012-30	C29H25ClO7S	This manuscript
OBHS-ASC	KWN-2012-31	C29H25BrO7S	This manuscript
OBHS-ASC	KWN-2012-32	C30H27ClO7S	This manuscript
OBHS-ASC	KWN-2012-33	C30H27BrO7S	This manuscript
OBHS-BSC	KWN-2010-24	C31H32ClNO6S	This manuscript
OBHS-BSC	KWN-2010-25	C31H32ClNO3	This manuscript
OBHS-BSC	KWN-2010-26	C31H32BrNO3	This manuscript
OBHS-BSC	KWN-2010-27	C35H35NO6S	This manuscript
OBHS-BSC	KWN-2010-28	C35H35NO6S	This manuscript
OBHS-BSC	KWN-2011-110	C31H33NO3	This manuscript
OBHS-BSC	KWN-2011-112	C31H32FNO3	This manuscript
OBHS-BSC	KWN-2011-113	C31H32BrNO3	This manuscript
OBHS-BSC	KWN-2011-114	C31H32FNO3	This manuscript
OBHS-BSC	KWN-2011-115	C31H32ClNO3	This manuscript
OBHS-BSC	KWN-2011-60	C27H26O7S2	This manuscript
OBHS-BSC	KWN-2011-61	C26H23ClO6S2	This manuscript
OBHS-BSC	KWN-2011-62	C26H23BrO6S2	This manuscript
OBHS-BSC	KWN-2011-63	C26H23FO6S2	This manuscript
OBHS-BSC	KWN-2011-64	C26H23ClO6S2	This manuscript
OBHS-N	KWN-2010-20	C27H24F3NO6S	Zhu, M., Zhang, C., Nwachukwu, J.C., Srinivasan, S., Cavett, V., Zheng, Y., Carlson, K.E., Dong, C., Katzenellenbogen, J.A., Nettles, K.W., et al. (2012). Bicyclic core estrogens as full antagonists: synthesis, biological evaluation and structure-activity relationships of estrogen receptor ligands based on bridged oxabicyclic core arylsulfonamides. Organic & biomolecular chemistry 10, 8692-8700	11n
OBHS-N	KWN-2011-105	C24H21NO6S	Zhu, M., Zhang, C., Nwachukwu, J.C., Srinivasan, S., Cavett, V., Zheng, Y., Carlson, K.E., Dong, C., Katzenellenbogen, J.A., Nettles, K.W., et al. (2012). Bicyclic core estrogens as full antagonists: synthesis, biological evaluation and structure-activity relationships of estrogen receptor ligands based on bridged oxabicyclic core arylsulfonamides. Organic & biomolecular chemistry 10, 8692-8700	11a	4ZUB
OBHS-N	KWN-2011-106	C25H23NO7S	Zhu, M., Zhang, C., Nwachukwu, J.C., Srinivasan, S., Cavett, V., Zheng, Y., Carlson, K.E., Dong, C., Katzenellenbogen, J.A., Nettles, K.W., et al. (2012). Bicyclic core estrogens as full antagonists: synthesis, biological evaluation and structure-activity relationships of estrogen receptor ligands based on bridged oxabicyclic core arylsulfonamides. Organic & biomolecular chemistry 10, 8692-8700	11b
OBHS-N	KWN-2011-107	C24H20ClNO6S	Zhu, M., Zhang, C., Nwachukwu, J.C., Srinivasan, S., Cavett, V., Zheng, Y., Carlson, K.E., Dong, C., Katzenellenbogen, J.A., Nettles, K.W., et al. (2012). Bicyclic core estrogens as full antagonists: synthesis, biological evaluation and structure-activity relationships of estrogen receptor ligands based on bridged oxabicyclic core arylsulfonamides. Organic & biomolecular chemistry 10, 8692-8700	11c
OBHS-N	KWN-2011-108	C24H20ClNO6S	Zhu, M., Zhang, C., Nwachukwu, J.C., Srinivasan, S., Cavett, V., Zheng, Y., Carlson, K.E., Dong, C., Katzenellenbogen, J.A., Nettles, K.W., et al. (2012). Bicyclic core estrogens as full antagonists: synthesis, biological evaluation and structure-activity relationships of estrogen receptor ligands based on bridged oxabicyclic core arylsulfonamides. Organic & biomolecular chemistry 10, 8692-8700	11d
OBHS-N	KWN-2011-152	C26H25NO6S	Zhu, M., Zhang, C., Nwachukwu, J.C., Srinivasan, S., Cavett, V., Zheng, Y., Carlson, K.E., Dong, C., Katzenellenbogen, J.A., Nettles, K.W., et al. (2012). Bicyclic core estrogens as full antagonists: synthesis, biological evaluation and structure-activity relationships of estrogen receptor ligands based on bridged oxabicyclic core arylsulfonamides. Organic & biomolecular chemistry 10, 8692-8700	11f
OBHS-N	KWN-2011-153	C25H22ClNO5S	Zhu, M., Zhang, C., Nwachukwu, J.C., Srinivasan, S., Cavett, V., Zheng, Y., Carlson, K.E., Dong, C., Katzenellenbogen, J.A., Nettles, K.W., et al. (2012). Bicyclic core estrogens as full antagonists: synthesis, biological evaluation and structure-activity relationships of estrogen receptor ligands based on bridged oxabicyclic core arylsulfonamides. Organic & biomolecular chemistry 10, 8692-8700	11h
OBHS-N	KWN-2011-52	C30H27NO5S	Zhu, M., Zhang, C., Nwachukwu, J.C., Srinivasan, S., Cavett, V., Zheng, Y., Carlson, K.E., Dong, C., Katzenellenbogen, J.A., Nettles, K.W., et al. (2012). Bicyclic core estrogens as full antagonists: synthesis, biological evaluation and structure-activity relationships of estrogen receptor ligands based on bridged oxabicyclic core arylsulfonamides. Organic & biomolecular chemistry 10, 8692-8700	11p	5BP6
OBHS-N	KWN-2011-53	C26H22F3NO5S	Zhu, M., Zhang, C., Nwachukwu, J.C., Srinivasan, S., Cavett, V., Zheng, Y., Carlson, K.E., Dong, C., Katzenellenbogen, J.A., Nettles, K.W., et al. (2012). Bicyclic core estrogens as full antagonists: synthesis, biological evaluation and structure-activity relationships of estrogen receptor ligands based on bridged oxabicyclic core arylsulfonamides. Organic & biomolecular chemistry 10, 8692-8700	11m	5BPR
OBHS-N	KWN-2011-54	C26H21ClF3NO5S	Zhu, M., Zhang, C., Nwachukwu, J.C., Srinivasan, S., Cavett, V., Zheng, Y., Carlson, K.E., Dong, C., Katzenellenbogen, J.A., Nettles, K.W., et al. (2012). Bicyclic core estrogens as full antagonists: synthesis, biological evaluation and structure-activity relationships of estrogen receptor ligands based on bridged oxabicyclic core arylsulfonamides. Organic & biomolecular chemistry 10, 8692-8700	11o	5BQ4
OBHS-N	KWN-2011-65	C25H23NO6S	Zhu, M., Zhang, C., Nwachukwu, J.C., Srinivasan, S., Cavett, V., Zheng, Y., Carlson, K.E., Dong, C., Katzenellenbogen, J.A., Nettles, K.W., et al. (2012). Bicyclic core estrogens as full antagonists: synthesis, biological evaluation and structure-activity relationships of estrogen receptor ligands based on bridged oxabicyclic core arylsulfonamides. Organic & biomolecular chemistry 10, 8692-8700	11e	4ZUC
OBHS-N	KWN-2011-66	C25H22ClNO6S	Zhu, M., Zhang, C., Nwachukwu, J.C., Srinivasan, S., Cavett, V., Zheng, Y., Carlson, K.E., Dong, C., Katzenellenbogen, J.A., Nettles, K.W., et al. (2012). Bicyclic core estrogens as full antagonists: synthesis, biological evaluation and structure-activity relationships of estrogen receptor ligands based on bridged oxabicyclic core arylsulfonamides. Organic & biomolecular chemistry 10, 8692-8700	11g	4ZWH
OBHS-N	KWN-2011-67	C27H27NO7S	Zhu, M., Zhang, C., Nwachukwu, J.C., Srinivasan, S., Cavett, V., Zheng, Y., Carlson, K.E., Dong, C., Katzenellenbogen, J.A., Nettles, K.W., et al. (2012). Bicyclic core estrogens as full antagonists: synthesis, biological evaluation and structure-activity relationships of estrogen receptor ligands based on bridged oxabicyclic core arylsulfonamides. Organic & biomolecular chemistry 10, 8692-8700	11j	4ZWK
OBHS-N	KWN-2011-68	C26H25NO6S	Zhu, M., Zhang, C., Nwachukwu, J.C., Srinivasan, S., Cavett, V., Zheng, Y., Carlson, K.E., Dong, C., Katzenellenbogen, J.A., Nettles, K.W., et al. (2012). Bicyclic core estrogens as full antagonists: synthesis, biological evaluation and structure-activity relationships of estrogen receptor ligands based on bridged oxabicyclic core arylsulfonamides. Organic & biomolecular chemistry 10, 8692-8700	11i
OBHS-N	KWN-2011-69	C26H24ClNO6S	Zhu, M., Zhang, C., Nwachukwu, J.C., Srinivasan, S., Cavett, V., Zheng, Y., Carlson, K.E., Dong, C., Katzenellenbogen, J.A., Nettles, K.W., et al. (2012). Bicyclic core estrogens as full antagonists: synthesis, biological evaluation and structure-activity relationships of estrogen receptor ligands based on bridged oxabicyclic core arylsulfonamides. Organic & biomolecular chemistry 10, 8692-8700	11k
OBHS-N	KWN-2011-70	C26H24ClNO6S	Zhu, M., Zhang, C., Nwachukwu, J.C., Srinivasan, S., Cavett, V., Zheng, Y., Carlson, K.E., Dong, C., Katzenellenbogen, J.A., Nettles, K.W., et al. (2012). Bicyclic core estrogens as full antagonists: synthesis, biological evaluation and structure-activity relationships of estrogen receptor ligands based on bridged oxabicyclic core arylsulfonamides. Organic & biomolecular chemistry 10, 8692-8700	11l	5BNU
S-OBHS-2	KWN-2009-24 KWN-2010-16	C26H24O6S2	Wang, P., Min, J., Nwachukwu, J.C., Cavett, V., Carlson, K.E., Guo, P., Zhu, M., Zheng, Y., Dong, C., Katzenellenbogen, J.A., et al. (2012). Identification and structure-activity relationships of a novel series of estrogen receptor ligands based on 7-thiabicyclo[2.2.1]hept-2-ene-7-oxide. J Med Chem 55, 2324-2341.	11a	5DUG
S-OBHS-2	KWN-2010-12	C26H23FO6S2	Wang, P., Min, J., Nwachukwu, J.C., Cavett, V., Carlson, K.E., Guo, P., Zhu, M., Zheng, Y., Dong, C., Katzenellenbogen, J.A., et al. (2012). Identification and structure-activity relationships of a novel series of estrogen receptor ligands based on 7-thiabicyclo[2.2.1]hept-2-ene-7-oxide. J Med Chem 55, 2324-2341.	11c
S-OBHS-2	KWN-2010-14	C26H24O7S2	Wang, P., Min, J., Nwachukwu, J.C., Cavett, V., Carlson, K.E., Guo, P., Zhu, M., Zheng, Y., Dong, C., Katzenellenbogen, J.A., et al. (2012). Identification and structure-activity relationships of a novel series of estrogen receptor ligands based on 7-thiabicyclo[2.2.1]hept-2-ene-7-oxide. J Med Chem 55, 2324-2341.	11k	5DUE
S-OBHS-2	KWN-2009-24 KWN-2010-16	C26H24O6S2	Wang, P., Min, J., Nwachukwu, J.C., Cavett, V., Carlson, K.E., Guo, P., Zhu, M., Zheng, Y., Dong, C., Katzenellenbogen, J.A., et al. (2012). Identification and structure-activity relationships of a novel series of estrogen receptor ligands based on 7-thiabicyclo[2.2.1]hept-2-ene-7-oxide. J Med Chem 55, 2324-2341.	11a	5DUG
S-OBHS-2	KWN-2010-17	C26H23BrO6S2	Wang, P., Min, J., Nwachukwu, J.C., Cavett, V., Carlson, K.E., Guo, P., Zhu, M., Zheng, Y., Dong, C., Katzenellenbogen, J.A., et al. (2012). Identification and structure-activity relationships of a novel series of estrogen receptor ligands based on 7-thiabicyclo[2.2.1]hept-2-ene-7-oxide. J Med Chem 55, 2324-2341.	11h
S-OBHS-2	KWN-2011-122	C26H23ClO3	Wang, P., Min, J., Nwachukwu, J.C., Cavett, V., Carlson, K.E., Guo, P., Zhu, M., Zheng, Y., Dong, C., Katzenellenbogen, J.A., et al. (2012). Identification and structure-activity relationships of a novel series of estrogen receptor ligands based on 7-thiabicyclo[2.2.1]hept-2-ene-7-oxide. J Med Chem 55, 2324-2341.	11i
S-OBHS-2	KWN-2011-80	C27H26O7S2	Wang, P., Min, J., Nwachukwu, J.C., Cavett, V., Carlson, K.E., Guo, P., Zhu, M., Zheng, Y., Dong, C., Katzenellenbogen, J.A., et al. (2012). Identification and structure-activity relationships of a novel series of estrogen receptor ligands based on 7-thiabicyclo[2.2.1]hept-2-ene-7-oxide. J Med Chem 55, 2324-2341.	11b
S-OBHS-2	KWN-2011-81	C26H23ClO6S2	Wang, P., Min, J., Nwachukwu, J.C., Cavett, V., Carlson, K.E., Guo, P., Zhu, M., Zheng, Y., Dong, C., Katzenellenbogen, J.A., et al. (2012). Identification and structure-activity relationships of a novel series of estrogen receptor ligands based on 7-thiabicyclo[2.2.1]hept-2-ene-7-oxide. J Med Chem 55, 2324-2341.	11d
S-OBHS-2	KWN-2011-82	C26H23BrO6S2	Wang, P., Min, J., Nwachukwu, J.C., Cavett, V., Carlson, K.E., Guo, P., Zhu, M., Zheng, Y., Dong, C., Katzenellenbogen, J.A., et al. (2012). Identification and structure-activity relationships of a novel series of estrogen receptor ligands based on 7-thiabicyclo[2.2.1]hept-2-ene-7-oxide. J Med Chem 55, 2324-2341.	11e
S-OBHS-2	KWN-2011-83	C26H23FO6S2	Wang, P., Min, J., Nwachukwu, J.C., Cavett, V., Carlson, K.E., Guo, P., Zhu, M., Zheng, Y., Dong, C., Katzenellenbogen, J.A., et al. (2012). Identification and structure-activity relationships of a novel series of estrogen receptor ligands based on 7-thiabicyclo[2.2.1]hept-2-ene-7-oxide. J Med Chem 55, 2324-2341.	11f
S-OBHS-2	KWN-2011-84	C26H23ClO6S2	Wang, P., Min, J., Nwachukwu, J.C., Cavett, V., Carlson, K.E., Guo, P., Zhu, M., Zheng, Y., Dong, C., Katzenellenbogen, J.A., et al. (2012). Identification and structure-activity relationships of a novel series of estrogen receptor ligands based on 7-thiabicyclo[2.2.1]hept-2-ene-7-oxide. J Med Chem 55, 2324-2341.	11g
S-OBHS-2	KWN-2011-85	C30H26O6S2	Wang, P., Min, J., Nwachukwu, J.C., Cavett, V., Carlson, K.E., Guo, P., Zhu, M., Zheng, Y., Dong, C., Katzenellenbogen, J.A., et al. (2012). Identification and structure-activity relationships of a novel series of estrogen receptor ligands based on 7-thiabicyclo[2.2.1]hept-2-ene-7-oxide. J Med Chem 55, 2324-2341.	11j
S-OBHS-3	KWN-2009-23 KWN-2010-13	C26H24O6S2	Wang, P., Min, J., Nwachukwu, J.C., Cavett, V., Carlson, K.E., Guo, P., Zhu, M., Zheng, Y., Dong, C., Katzenellenbogen, J.A., et al. (2012). Identification and structure-activity relationships of a novel series of estrogen receptor ligands based on 7-thiabicyclo[2.2.1]hept-2-ene-7-oxide. J Med Chem 55, 2324-2341.	12a	5DUH
S-OBHS-3	KWN-2009-23 KWN-2010-13	C26H24O6S2	Wang, P., Min, J., Nwachukwu, J.C., Cavett, V., Carlson, K.E., Guo, P., Zhu, M., Zheng, Y., Dong, C., Katzenellenbogen, J.A., et al. (2012). Identification and structure-activity relationships of a novel series of estrogen receptor ligands based on 7-thiabicyclo[2.2.1]hept-2-ene-7-oxide. J Med Chem 55, 2324-2341.	12a	5DUH
S-OBHS-3	KWN-2011-123	C26H24O4	Wang, P., Min, J., Nwachukwu, J.C., Cavett, V., Carlson, K.E., Guo, P., Zhu, M., Zheng, Y., Dong, C., Katzenellenbogen, J.A., et al. (2012). Identification and structure-activity relationships of a novel series of estrogen receptor ligands based on 7-thiabicyclo[2.2.1]hept-2-ene-7-oxide. J Med Chem 55, 2324-2341.	12g
S-OBHS-3	KWN-2011-88	C27H26O7S2	Wang, P., Min, J., Nwachukwu, J.C., Cavett, V., Carlson, K.E., Guo, P., Zhu, M., Zheng, Y., Dong, C., Katzenellenbogen, J.A., et al. (2012). Identification and structure-activity relationships of a novel series of estrogen receptor ligands based on 7-thiabicyclo[2.2.1]hept-2-ene-7-oxide. J Med Chem 55, 2324-2341.	12b
S-OBHS-3	KWN-2011-89	C26H23FO6S2	Wang, P., Min, J., Nwachukwu, J.C., Cavett, V., Carlson, K.E., Guo, P., Zhu, M., Zheng, Y., Dong, C., Katzenellenbogen, J.A., et al. (2012). Identification and structure-activity relationships of a novel series of estrogen receptor ligands based on 7-thiabicyclo[2.2.1]hept-2-ene-7-oxide. J Med Chem 55, 2324-2341.	12c
S-OBHS-3	KWN-2011-90	C26H23ClO6S2	Wang, P., Min, J., Nwachukwu, J.C., Cavett, V., Carlson, K.E., Guo, P., Zhu, M., Zheng, Y., Dong, C., Katzenellenbogen, J.A., et al. (2012). Identification and structure-activity relationships of a novel series of estrogen receptor ligands based on 7-thiabicyclo[2.2.1]hept-2-ene-7-oxide. J Med Chem 55, 2324-2341.	12d
S-OBHS-3	KWN-2011-91	C26H23BrO6S2	Wang, P., Min, J., Nwachukwu, J.C., Cavett, V., Carlson, K.E., Guo, P., Zhu, M., Zheng, Y., Dong, C., Katzenellenbogen, J.A., et al. (2012). Identification and structure-activity relationships of a novel series of estrogen receptor ligands based on 7-thiabicyclo[2.2.1]hept-2-ene-7-oxide. J Med Chem 55, 2324-2341.	12e
S-OBHS-3	KWN-2011-92	C30H26O6S2	Wang, P., Min, J., Nwachukwu, J.C., Cavett, V., Carlson, K.E., Guo, P., Zhu, M., Zheng, Y., Dong, C., Katzenellenbogen, J.A., et al. (2012). Identification and structure-activity relationships of a novel series of estrogen receptor ligands based on 7-thiabicyclo[2.2.1]hept-2-ene-7-oxide. J Med Chem 55, 2324-2341.	12f
Triaryl-ethylene	KWN-2009-13	C28H25NO2	Srinivasan, S., Nwachukwu, J.C., Parent, A.A., Cavett, V., Nowak, J., Hughes, T.S., Kojetin, D.J., Katzenellenbogen, J.A., and Nettles, K.W. (2013). Ligand-binding dynamics rewire cellular signaling via estrogen receptor-alpha. Nature chemical biology 9, 326-332.		5DK9
Triaryl-ethylene	KWN-2009-14	C28H24FNO2	Srinivasan, S., Nwachukwu, J.C., Parent, A.A., Cavett, V., Nowak, J., Hughes, T.S., Kojetin, D.J., Katzenellenbogen, J.A., and Nettles, K.W. (2013). Ligand-binding dynamics rewire cellular signaling via estrogen receptor-alpha. Nature chemical biology 9, 326-332.
Triaryl-ethylene	KWN-2009-15	C29H27NO2	Srinivasan, S., Nwachukwu, J.C., Parent, A.A., Cavett, V., Nowak, J., Hughes, T.S., Kojetin, D.J., Katzenellenbogen, J.A., and Nettles, K.W. (2013). Ligand-binding dynamics rewire cellular signaling via estrogen receptor-alpha. Nature chemical biology 9, 326-332.		5DKB
Triaryl-ethylene	KWN-2009-16	C25H20O2	LaFrate, A. L. Synthesis and Biological Evaluation of Coactivator Binding Inhibitors and Bivalent Ligands for the Estrogen Receptor. University of Illinois at Urbana-Champaign, Urbana, 2008.	Chapter 3 Table 4	5DKE
Triaryl-ethylene	KWN-2009-17	C25H26O2	LaFrate, A. L. Synthesis and Biological Evaluation of Coactivator Binding Inhibitors and Bivalent Ligands for the Estrogen Receptor. University of Illinois at Urbana-Champaign, Urbana, 2008.	Chapter 3 Table 4	5DKG
Triaryl-ethylene	KWN-2009-18	C25H26O2	LaFrate, A. L. Synthesis and Biological Evaluation of Coactivator Binding Inhibitors and Bivalent Ligands for the Estrogen Receptor. University of Illinois at Urbana-Champaign, Urbana, 2008.	Chapter 3 Cmpd 10
Triaryl-ethylene	KWN-2009-19	C25H20O2	LaFrate, A. L. Synthesis and Biological Evaluation of Coactivator Binding Inhibitors and Bivalent Ligands for the Estrogen Receptor. University of Illinois at Urbana-Champaign, Urbana, 2008.	Chapter 3 Cmpd 15
Triaryl-ethylene	KWN-2009-28 KWN-2010-03	C32H27NO2	Srinivasan, S., Nwachukwu, J.C., Parent, A.A., Cavett, V., Nowak, J., Hughes, T.S., Kojetin, D.J., Katzenellenbogen, J.A., and Nettles, K.W. (2013). Ligand-binding dynamics rewire cellular signaling via estrogen receptor-alpha. Nature chemical biology 9, 326-332.		5DKS
Triaryl-ethylene	KWN-2009-28 KWN-2010-03	C32H27NO2	Srinivasan, S., Nwachukwu, J.C., Parent, A.A., Cavett, V., Nowak, J., Hughes, T.S., Kojetin, D.J., Katzenellenbogen, J.A., and Nettles, K.W. (2013). Ligand-binding dynamics rewire cellular signaling via estrogen receptor-alpha. Nature chemical biology 9, 326-332.		5DKS
Triaryl-ethylene	KWN-2010-04	C27H21NO2	Srinivasan, S., Nwachukwu, J.C., Parent, A.A., Cavett, V., Nowak, J., Hughes, T.S., Kojetin, D.J., Katzenellenbogen, J.A., and Nettles, K.W. (2013). Ligand-binding dynamics rewire cellular signaling via estrogen receptor-alpha. Nature chemical biology 9, 326-332.
Triaryl-ethylene	KWN-2010-06	C28H23FO3	Srinivasan, S., Nwachukwu, J.C., Parent, A.A., Cavett, V., Nowak, J., Hughes, T.S., Kojetin, D.J., Katzenellenbogen, J.A., and Nettles, K.W. (2013). Ligand-binding dynamics rewire cellular signaling via estrogen receptor-alpha. Nature chemical biology 9, 326-332.
Triaryl-ethylene	KWN-2010-07	C27H23NO2	This manuscript		5DL4
Triaryl-ethylene	KWN-2010-08	C28H24FNO2	Srinivasan, S., Nwachukwu, J.C., Parent, A.A., Cavett, V., Nowak, J., Hughes, T.S., Kojetin, D.J., Katzenellenbogen, J.A., and Nettles, K.W. (2013). Ligand-binding dynamics rewire cellular signaling via estrogen receptor-alpha. Nature chemical biology 9, 326-332.
Triaryl-ethylene	KWN-2010-29	C27H23NO2	This manuscript
Triaryl-ethylene	KWN-2010-30	C20H16O2	This manuscript		5DLR
Triaryl-ethylene	KWN-2010-31	C21H15NO2	This manuscript		5DMC
Triaryl-ethylene	KWN-2010-32	C28H25NO2	This manuscript
Triaryl-ethylene	KWN-2010-33	C27H22FNO2	This manuscript		5DMF
Triaryl-ethylene	KWN-2010-34	C28H24FNO2	This manuscript
Triaryl-ethylene	KWN-2010-35	C27H19FN2O2	This manuscript
Triaryl-ethylene	KWN-2010-36	C26H20FNO2	This manuscript		5DP0
WAY dimer	AAPII-163-3	C32H24F6N4O4	This manuscript
WAY dimer	AAPII-164-2	C34H28F6N4O4	This manuscript
WAY dimer	AAPII-165-1	C34H28F6N4O4	This manuscript
WAY dimer	AAPII-166-1	C34H28F6N4O4	This manuscript
WAY dimer	AAPII-167-2	C36H32F6N4O4	This manuscript
WAY dimer	AAPII-170-1	C33H26F6N4O4	This manuscript
WAY dimer	AAPII-171-1	C35H30F6N4O4	This manuscript
WAY-C	AAPII-148-2	C15H11F3N2O2	Srinivasan, S., Nwachukwu, J.C., Parent, A.A., Cavett, V., Nowak, J., Hughes, T.S., Kojetin, D.J., Katzenellenbogen, J.A., and Nettles, K.W. (2013). Ligand-binding dynamics rewire cellular signaling via estrogen receptor-alpha. Nature chemical biology 9, 326-332.	Cmpd 2
WAY-C	AAPII-151-4	C16H13F3N2O2	Srinivasan, S., Nwachukwu, J.C., Parent, A.A., Cavett, V., Nowak, J., Hughes, T.S., Kojetin, D.J., Katzenellenbogen, J.A., and Nettles, K.W. (2013). Ligand-binding dynamics rewire cellular signaling via estrogen receptor-alpha. Nature chemical biology 9, 326-332.	Cmpd 4	4IU7
WAY-C	AAPII-152-4	C17H15F3N2O2	Srinivasan, S., Nwachukwu, J.C., Parent, A.A., Cavett, V., Nowak, J., Hughes, T.S., Kojetin, D.J., Katzenellenbogen, J.A., and Nettles, K.W. (2013). Ligand-binding dynamics rewire cellular signaling via estrogen receptor-alpha. Nature chemical biology 9, 326-332.	Cmpd 6
WAY-C	AAPII-153-6	C18H17F3N2O2	Srinivasan, S., Nwachukwu, J.C., Parent, A.A., Cavett, V., Nowak, J., Hughes, T.S., Kojetin, D.J., Katzenellenbogen, J.A., and Nettles, K.W. (2013). Ligand-binding dynamics rewire cellular signaling via estrogen receptor-alpha. Nature chemical biology 9, 326-332.	Cmpd 8
WAY-C	AAPII-154-6	C18H17F3N2O2	Srinivasan, S., Nwachukwu, J.C., Parent, A.A., Cavett, V., Nowak, J., Hughes, T.S., Kojetin, D.J., Katzenellenbogen, J.A., and Nettles, K.W. (2013). Ligand-binding dynamics rewire cellular signaling via estrogen receptor-alpha. Nature chemical biology 9, 326-332.	Cmpd 10	4IV4
WAY-C	AAPII-155-4	C21H15F3N2O2	Srinivasan, S., Nwachukwu, J.C., Parent, A.A., Cavett, V., Nowak, J., Hughes, T.S., Kojetin, D.J., Katzenellenbogen, J.A., and Nettles, K.W. (2013). Ligand-binding dynamics rewire cellular signaling via estrogen receptor-alpha. Nature chemical biology 9, 326-332.	Cmpd 12	4IVW
WAY-C	AAPII-156-4	C18H15F3N2O2	Srinivasan, S., Nwachukwu, J.C., Parent, A.A., Cavett, V., Nowak, J., Hughes, T.S., Kojetin, D.J., Katzenellenbogen, J.A., and Nettles, K.W. (2013). Ligand-binding dynamics rewire cellular signaling via estrogen receptor-alpha. Nature chemical biology 9, 326-332.	Cmpd 14	4IW6
WAY-C	AAPII-158-7	C19H17F3N2O2	Srinivasan, S., Nwachukwu, J.C., Parent, A.A., Cavett, V., Nowak, J., Hughes, T.S., Kojetin, D.J., Katzenellenbogen, J.A., and Nettles, K.W. (2013). Ligand-binding dynamics rewire cellular signaling via estrogen receptor-alpha. Nature chemical biology 9, 326-332.	Cmpd 16
WAY-C	AAPII-159-6	C20H21F3N2O2	Srinivasan, S., Nwachukwu, J.C., Parent, A.A., Cavett, V., Nowak, J., Hughes, T.S., Kojetin, D.J., Katzenellenbogen, J.A., and Nettles, K.W. (2013). Ligand-binding dynamics rewire cellular signaling via estrogen receptor-alpha. Nature chemical biology 9, 326-332.	Cmpd 18
WAY-D	AAPII-147-2	C15H11F3N2O2	Srinivasan, S., Nwachukwu, J.C., Parent, A.A., Cavett, V., Nowak, J., Hughes, T.S., Kojetin, D.J., Katzenellenbogen, J.A., and Nettles, K.W. (2013). Ligand-binding dynamics rewire cellular signaling via estrogen receptor-alpha. Nature chemical biology 9, 326-332.	Cmpd 1
WAY-D	AAPII-151-3	C16H13F3N2O2	Srinivasan, S., Nwachukwu, J.C., Parent, A.A., Cavett, V., Nowak, J., Hughes, T.S., Kojetin, D.J., Katzenellenbogen, J.A., and Nettles, K.W. (2013). Ligand-binding dynamics rewire cellular signaling via estrogen receptor-alpha. Nature chemical biology 9, 326-332.	Cmpd 3
WAY-D	AAPII-152-3	C17H15F3N2O2	Srinivasan, S., Nwachukwu, J.C., Parent, A.A., Cavett, V., Nowak, J., Hughes, T.S., Kojetin, D.J., Katzenellenbogen, J.A., and Nettles, K.W. (2013). Ligand-binding dynamics rewire cellular signaling via estrogen receptor-alpha. Nature chemical biology 9, 326-332.	Cmpd 5
WAY-D	AAPII-153-3	C18H17F3N2O2	Srinivasan, S., Nwachukwu, J.C., Parent, A.A., Cavett, V., Nowak, J., Hughes, T.S., Kojetin, D.J., Katzenellenbogen, J.A., and Nettles, K.W. (2013). Ligand-binding dynamics rewire cellular signaling via estrogen receptor-alpha. Nature chemical biology 9, 326-332.	Cmpd 7	4IUI
WAY-D	AAPII-154-3	C18H17F3N2O2	Srinivasan, S., Nwachukwu, J.C., Parent, A.A., Cavett, V., Nowak, J., Hughes, T.S., Kojetin, D.J., Katzenellenbogen, J.A., and Nettles, K.W. (2013). Ligand-binding dynamics rewire cellular signaling via estrogen receptor-alpha. Nature chemical biology 9, 326-332.	Cmpd 9	4IV2
WAY-D	AAPII-155-2	C21H15F3N2O2	Srinivasan, S., Nwachukwu, J.C., Parent, A.A., Cavett, V., Nowak, J., Hughes, T.S., Kojetin, D.J., Katzenellenbogen, J.A., and Nettles, K.W. (2013). Ligand-binding dynamics rewire cellular signaling via estrogen receptor-alpha. Nature chemical biology 9, 326-332.	Cmpd 11
WAY-D	AAPII-156-2	C18H15F3N2O2	Srinivasan, S., Nwachukwu, J.C., Parent, A.A., Cavett, V., Nowak, J., Hughes, T.S., Kojetin, D.J., Katzenellenbogen, J.A., and Nettles, K.W. (2013). Ligand-binding dynamics rewire cellular signaling via estrogen receptor-alpha. Nature chemical biology 9, 326-332.	Cmpd 13	4IVY
WAY-D	AAPII-158-6	C19H17F3N2O2	Srinivasan, S., Nwachukwu, J.C., Parent, A.A., Cavett, V., Nowak, J., Hughes, T.S., Kojetin, D.J., Katzenellenbogen, J.A., and Nettles, K.W. (2013). Ligand-binding dynamics rewire cellular signaling via estrogen receptor-alpha. Nature chemical biology 9, 326-332.	Cmpd 15	4IW8
WAY-D	AAPII-159-5	C20H21F3N2O2	Srinivasan, S., Nwachukwu, J.C., Parent, A.A., Cavett, V., Nowak, J., Hughes, T.S., Kojetin, D.J., Katzenellenbogen, J.A., and Nettles, K.W. (2013). Ligand-binding dynamics rewire cellular signaling via estrogen receptor-alpha. Nature chemical biology 9, 326-332.	Cmpd 17
WAY-D	WAY169916	C17H15F3N2O2	Srinivasan, S., Nwachukwu, J.C., Parent, A.A., Cavett, V., Nowak, J., Hughes, T.S., Kojetin, D.J., Katzenellenbogen, J.A., and Nettles, K.W. (2013). Ligand-binding dynamics rewire cellular signaling via estrogen receptor-alpha. Nature chemical biology 9, 326-332.	WAY169916
