# Supplementary material for: Predictive features of ligand‐specific signaling through the estrogen receptor
Source: Mol Syst Biol. 2016 Apr 23;12(4):864. doi: 10.15252/msb.20156701 (PMC4848761; doi:10.15252/msb.20156701)
Supplement: Supplementary file 4 — Dataset EV2 [file MSB-12-864-s004.zip]

Archive with 2 entries (2 files):
- MSB-15-6701_DatasetEV2.xlsx
- MSB-15-6701_LegendForDatasetEV2.txt
