# Supplementary material for: Predictive features of ligand‐specific signaling through the estrogen receptor
Source: Mol Syst Biol. 2016 Apr 23;12(4):864. doi: 10.15252/msb.20156701 (PMC4848761; doi:10.15252/msb.20156701)
Supplement: Supplementary file 4 — Dataset EV2 [file MSB-12-864-s004.zip › MSB-15-6701_DatasetEV2.xlsx]

## Sheet: Sheet1
Dataset_EV2. X-ray data collection and refinement statistics for new crystal structures
PDB ID	4ZN7	4ZNH	4ZNS	4ZNT	4ZNU	4ZNV	4ZNW	5DI7	5DID	5DIE
Ligand class	DES	OBHS	OBHS	OBHS	OBHS	OBHS	OBHS	A-CD ring estrogen	A-CD ring estrogen	A-CD ring estrogen
Ligand	Diethylstilbestrol	2010-22	2011-55	2011-56	2011-57	2011-59	2009-26	2010-43	2010-44	2010-51
Data collection
Space group	P 1 21 1	P 1 21 1	P 1 21 1	P 1 21 1	P 1 21 1	P 1 21 1	P 1 21 1	P 1 21 1	P 1 21 1	P 1 21 1
Cell dimensions
a, b, c (Å)	54.70, 81.56, 58.30	56.05, 83.82, 58.49	55.73, 81.79, 58.6	55.34, 81.81, 58.74	55.96, 82.27, 58.05	54.82, 81.22, 58.59	54.47, 81.49, 58.36	55.96, 83.30, 58.54	55.94, 82.99, 58.27	56.14, 84.05, 58.54
α, β, γ (°)	90.00, 111.04, 90.00	90.00, 109.34, 90.00	90.00, 111.07, 90.00	90.00, 111.02, 90.00	90.00, 111.05, 90.00	90.00, 111.21, 90.00	90.00, 111.19, 90.00	90.00, 109.44, 90.00	90.00, 109.02, 90.00	90.00, 108.35, 90.00
Resolution (Å)	1.9 (2.00 – 1.93)*	2.0 (2.04 – 2.00)	1.9 (1.90 – 1.86)	1.9 (1.93 – 1.9)	2.5 (2.53 – 2.49)	1.8 (1.8 – 1.77)	2.3 (2.35 – 2.31)	2.2 (2.32 – 2.24)	2.2 (2.32 – 2.24)	2.2 (2.32 – 2.24)
Rmerge	0.11	0.08	0.07	0.06	0.08	0.06	0.06	0.05	0.07	0.07
I / σI	5.3 (3.9)	20.56 (1.4)	38.5 (1.7)	37.4 (1.9)	25.9 (1.7)	44.6 (5.4)	31.1 (5.8)	30.2 (6.4)	18.4 (2.5)	23.7 (2.8)
Completeness (%)	98.82 (88.70)	89.95 (37.42)	87.50 (48.87)	88.34 (25.52)	92.17 (58.38)	98.97 (96.88)	99.81 (98.34)	99.58 (95.97)	91.69 (54.15)	90.64 (63.89)
Redundancy	4.4	3.4 (2.1)	6.5 (6.4)	6.7 (6.5)	6.8 (6.3)	3.7 (3.7)	3.8 (3.8)	3.8 (3.4)	3.4 (2.2)	3.5 (2.1)
Refinement
Resolution (Å)	1.9	2	1.9	1.9	2.5	1.8	2.3	2.2	2.2	2.2
No. reflections	35338	31050	36087	33911	16067	46137	20990	24318	22321	22570
Rwork / Rfree	0.1972 / 0.2263	0.1968 / 0.2463	0.2038 / 0.2356	0.1956 / 0.2145	0.1932 / 0.2384	0.1778 / 0.1969	0.1821 / 0.2287	0.1697 / 0.2116	0.1832 / 0.2276	0.2029 / 0.2481
No. atoms	4171	4448	4175	4126	3816	4421	3988	4220	4199	4034
Protein	3891	4025	3880	3827	3699	4028	3826	3979	3986	3897
Ligand/ion	40	96	64	64	64	66	64	38	40	42
Water	240	327	231	235	53	327	98	203	173	95
B-factors
Protein	44.6	29.5	43.5	38.8	64.7	39.4	50.9	34	42.1	46.1
Water	43.1	33	43	40.3	48.3	44	39.8	34.8	37.5	43.1
R.m.s. deviations
Bond lengths (Å)	0.004	0.002	0.005	0.003	0.007	0.006	0.003	0.002	0.003	0.003
Bond angles (°)	0.76	0.57	0.65	0.66	1.06	0.99	0.71	0.51	0.64	0.68
Data was collected from 1 crystal per structure. *Highest-resolution shell is shown in parentheses.
Dataset_EV2. (continued)
PDB ID	5DIG	5DK9	5DKB	5DKE	5DKG	5DKS	5DL4	5DLR	5DMC	5DMF
Ligand class	A-CD ring estrogen	Triaryl-ethylene	Triaryl-ethylene	Triaryl-ethylene	Triaryl-ethylene	Triaryl-ethylene	Triaryl-ethylene	Triaryl-ethylene	Triaryl-ethylene	Triaryl-ethylene
Ligand	2010-52	2009-13	2009-15	2009-16	2009-17	2010-03	2010-07	2010-30	2010-31	2010-33
Data collection
Space group	P 1 21 1	P 1 21 1	P 1 21 1	P 1 21 1	P 1 21 1	P 1 21 1	P 1 21 1	P 1 21 1	P 1 21 1	P 1 21 1
Cell dimensions
a, b, c (Å)	56.26, 84.18, 58.91	54.49, 81.92, 58.28	56.35, 82.84, 58.46	52.76, 77.30, 57.53	56.34, 82.08, 58.62	54.54, 82.75, 58.15	56.41, 82.05, 58.38	54.82, 81.80, 58.35	55.51, 82.65, 58.58	56.31, 82.11, 58.45
α, β, γ (°)	90.00, 108.93, 90.00	90.00, 111.07, 90.00	90.00, 111.32, 90.00	90.00, 109.79, 90.00	90.00, 110.83, 90.00	90.00, 110.83, 90.00	90.00, 110.88, 90.00	90.00, 110.58, 90.00	90.00, 111.05, 90.00	90.00, 110.86, 90.00
Resolution (Å)	2.2 (2.32 – 2.24)	2.3 (2.36 – 2.28)	2.4 (2.27 – 2.19)	2.6 (2.68 – 2.59)	2.1 (2.23 – 2.15)	2.6 (2.69 – 2.60)	2.1 (2.17 – 2.10)	2.3 (2.34 – 2.26)	2.4 (2.49 – 2.40)	2.4 (2.48 – 2.40)
Rmerge	0.06	0.1	0.06	0.16	0.06	0.11	0.07	0.08	0.08	0.13
I / σI	28.3 (4.0)	24.4 (1.8)	22.6 (2.0)	11.8 (1.7)	22.7 (2.0)	19.9 (2.6)	22.0 (2.1)	28.5 (3.5)	25.1 (1.8)	17.9 (2.3)
Completeness (%)	98.75 (88.92)	93.78 (61.79)	91.31 (42.33)	97.35 (92.19)	98.62 (95.12)	96.82 (80.50)	98.38 (94.19)	99.12 (91.35)	87.58 (33.93)	97.16 (96.56)
Redundancy	3.6 (2.8)	6.6 (6.7)	6.9 (6.8)	6.0 (5.9)	6.9 (6.1)	6.8 (6.7)	6.8 (6.3)	3.8 (3.8)	6.6 (6.7)	6.6 (6.7)
Refinement
Resolution (Å)	2.2	2.3	2.4	2.6	2.1	2.6	2.1	2.3	2.4	2.4
No. reflections	24815	20607	23550	13281	26923	14529	28769	22644	16923	19041
Rwork / Rfree	0.1856 / 0.2126	0.2036 / 0.2387	0.1980 / 0.2390	0.2119 / 0.2607	0.1947 / 0.2318	0.2125 / 0.2587	0.1798 / 0.2108	0.1813 / 0.2312	0.2196 / 0.2457	0.2052 / 0.2456
No. atoms	4209	3982	3990	3820	4122	3781	4147	4078	3832	4030
Protein	3957	3795	3785	3706	3879	3636	3947	3898	3680	3878
Ligand/ion	44	62	96	54	54	70	60	44	48	62
Water	208	125	109	60	189	75	140	136	104	90
B-factors
Protein	44.5	47.5	55.3	48.7	50.4	51.7	50.8	49.8	53.1	52.6
Water	43.2	37.4	43	38.6	45.4	37.3	43.1	43.4	44.5	45.9
R.m.s. deviations
Bond lengths (Å)	0.002	0.004	0.004	0.002	0.003	0.003	0.002	0.003	0.002	0.002
Bond angles (°)	0.64	0.86	0.72	0.59	0.68	0.63	0.54	0.77	0.6	0.53
Dataset_EV2. (continued)
PDB ID	5DP0	5DRM	5DRJ	5DTV	5DU5	5DUE	5DUG	5DUH	5DXK	5DXM
Ligand class	Triaryl-ethylene	2,5-DTP	2,5-DTP	3,4-DTPD	3,4-DTPD	S-OBHS-2	S-OBHS-2	S-OBHS-3	Cyclofenil	Cyclofenil
Ligand	2010-36	2010-10	2011-8	2012-2	2012-4	2010-14	2010-16	2010-13	2012-43	2012-45
Data collection
Space group	P 1 21 1	P 1 21 1	P 1 21 1	P 1 21 1	P 1 21 1	P 1 21 1	P 1 21 1	P 1 21 1	P 1 21 1	P 1 21 1
Cell dimensions
a, b, c (Å)	56.03, 83.08, 58.88	56.11, 84.50, 58.74	55.95, 82.51, 58.51	55.05, 82.84, 58.90	55.48, 82.71, 58.94	55.42, 82.70, 58.86	54.14, 82.15, 58.35	56.01, 84.30, 58.70	54.64, 82.54, 58.64	54.51, 82.03, 58.84
α, β, γ (°)	90.00, 111.06, 90.00	90.00, 108.38, 90.00	90.00, 110.61, 90.00	90.00, 110.53, 90.00	90.00, 110.75, 90.00	90.00, 110.56, 90.00	90.00, 110.87, 90.00	90.00, 109.18, 90.00	90.00, 111.05, 90.00	90.00, 111.06, 90.00
Resolution (Å)	2.4 (2.47 – 2.38)	2.2 (2.32 – 2.24)	2.1 (2.12 – 2.06)	2.3 (2.38 – 2.30)	2.2 (2.28 – 2.20)	2.1 (2.16 – 2.09)	2.3 (2.33 – 2.25)	2.2 (2.32 – 2.24)	2.2 (2.31 – 2.23)	2.4 (2.45 – 2.37)
Rmerge	0.05	0.07	0.07	0.09	0.1	0.08	0.07	0.08	0.09	0.08
I / σI	30.4 (2.5)	22.2 (3.5)	26.1 (1.4)	25.1 (1.8)	27.8 (1.6)	33.9 (2.4)	27.2 (4.5)	30.3 (7.6)	21.6 (2.5)	22.5 (2.0)
Completeness (%)	92.41 (43.99)	99.56 (95.88)	91.83 (80.7)	98.80 (98.69)	97.16 (91.34)	97.28 (87.72)	99.13 (91.78)	99.33 (98.32)	98.03 (95.26)	96.14 (92.43)
Redundancy	3.8 (3.8)	3.7 (2.6)	6.8 (6.2)	6.5 (6.2)	6.8 (6.0)	6.7	3.8	3.6	6.9	6.7
Refinement
Resolution (Å)	2.4	2.2	2.1	2.3	2.2	2.1	2.3	2.2	2.2	2.4
No. reflections	18737	24971	27908	21983	24813	28916	22475	24736	23443	19063
Rwork / Rfree	0.1711 / 0.2498	0.1730 / 0.2095	0.1866 / 0.2259	0.1985 / 0.2312	0.2010 / 0.2325	0.18.81 / 0.2358	0.1866 / 0.2282	0.1865 / 0.2357	0.1804 / 0.2250	0.1938 / 0.2290
No. atoms	3935	4313	4216	3830	3815	4107	4045	4166	4046	3930
Protein	3794	4050	4041	3751	3721	3961	3839	3902	3869	3805
Ligand/ion	60	42	44	46	46	70	68	68	48	48
Water	81	221	131	33	48	76	138	196	129	77
B-factors
Protein	53.7	38.5	54.9	75	71.8	67.9	45	37.9	53.8	61.4
Water	42.5	35.5	47.9	51.6	51.5	49.6	37.6	36.7	47.1	45.2
R.m.s. deviations
Bond lengths (Å)	0.008	0.002	0.005	0.004	0.006	0.002	0.004	0.003	0.004	0.004
Bond angles (°)	1.14	0.6	0.82	0.65	0.64	0.59	1.28	1.18	0.61	0.58
Dataset_EV2. (continued)
PDB ID	5DXP	5DXQ	5DXR	5EHJ	5DY8	5DYB	5DYD	5DZ0	5DZ1	5DZ3
Ligand class	Cyclofenil	Cyclofenil	Cyclofenil	Cyclofenil	Cyclofenil	Cyclofenil	Cyclofenil	Cyclofenil	Cyclofenil	Cyclofenil
Ligand	2012-48	2012-58	2012-59	2012-60	2012-61	2012-62	2012-64	2012-66	2012-67	2012-69
Data collection
Space group	P 1 21 1	P 1 21 1	P 1 21 1	P 1 21 1	P 1 21 1	P 1 21 1	P 1 21 1	P 1 21 1	P 1 21 1	P 1 21 1
Cell dimensions
a, b, c (Å)	53.04, 77.20, 58.21	53.91, 81.07, 58.34	54.96, 82.03, 58.78	55.00, 81.99, 58.32	54.38, 81.28, 58.23	54.15, 81.04, 58.10	54.04, 81.29, 58.19	54.08, 81.00, 58.00	54.32, 80.97, 58.22	53.99, 80.80, 58.07
α, β, γ (°)	90.00, 109.79, 90.00	90.00, 111.09, 90.00	90.00, 110.71, 90.00	90.00, 110.45, 90.00	90.00, 110.28, 90.00	90.00, 110.16, 90.00	90.00, 111.01, 90.00	90.00, 109.98, 90.00	90.00, 110.56, 90.00	90.00, 109.96, 90.00
Resolution (Å)	2.2 (2.28 – 2.20)	2.4 (2.49 – 2.40)	2.3 (2.36 – 2.28)	2.5 (2.58 – 2.49)	2.0 (2.10 – 2.03)	2.3 (2.34 – 2.26)	2.5 (2.57 – 2.49)	2.2 (2.31 – 2.23)	2.2 (2.28 – 2.20)	2.1 (2.23 – 2.15)
Rmerge	0.1	0.13	0.08	0.12	0.07	0.12	0.1	0.11	0.13	0.1
I / σI	18.9 (2.4)	16.4 (1.5)	13.5 (1.5)	16.3 (1.5)	21.2 (1.4)	17.9 (1.8)	18.0 (1.5)	21.0 (2.1)	18.8 (2.3)	20.3 (2.0)
Completeness (%)	97.24 (94.90)	88.14 (43.32)	97.51 (94.39)	96.07 (74.79)	98.37 (96.89)	96.54 (91.87)	97.78 (91.12)	97.88 (84.67)	99.23 (96.42)	98.91 (93.84)
Redundancy	6.7	6.1	3.4	6.8	6.8	6.8	6.8	6.5	6.7	6.7
Refinement
Resolution (Å)	2.2	2.4	2.3	2.5	2	2.3	2.5	2.2	2.2	2.1
No. reflections	21875	16255	21854	16346	30210	21466	16299	22555	23979	25349
Rwork / Rfree	0.1918 / 0.2352	0.1909 / 0.2392	0.1947 / 0.2338	0.2092 / 0.2524	0.1901 / 0.2433	0.1802 / 0.2368	0.2148 / 0.2574	0.1979 / 0.2310	0.1863 / 0.2382	0.2011 / 0.2321
No. atoms	3834	3874	3972	3858	4038	3925	3779	4060	4052	4000
Protein	3664	3724	3810	3700	3795	3754	3698	3895	3865	3804
Ligand/ion	46	48	44	50	46	50	46	44	46	46
Water	124	102	118	108	197	121	35	121	141	150
B-factors
Protein	42.2	43.6	52.6	42	43.8	52	70.8	48.5	49.3	44.7
Water	42.2	31.2	45.8	34.4	44.6	47.8	45.2	44.4	42.4	42.5
R.m.s. deviations
Bond lengths (Å)	0.003	0.002	0.002	0.004	0.002	0.004	0.003	0.002	0.004	0.005
Bond angles (°)	0.53	0.54	0.58	0.56	0.62	0.81	0.61	0.63	0.68	0.62
Dataset_EV2. (continued)
PDB ID	5DZH	5DZI	5E0W	5E0X	5E14	5E15	5E19	5E1C	5DVS	5DVV
Ligand class	Cyclofenil	Cyclofenil	Cyclofenil	Cyclofenil	Cyclofenil	Cyclofenil	Cyclofenil	Cyclofenil	Imine	Imine
Ligand	2012-70	2012-74	2009-20	2009-21	2009-22	2012-71	2012-73	2012-76	2011-29	2011-32
Data collection
Space group	P 1 21 1	P 1 21 1	P 1 21 1	P 1 21 1	P 1 21 1	P 1 21 1	P 1 21 1	P 1 21 1	P 1 21 1	P 1 21 1
Cell dimensions
a, b, c (Å)	54.57, 81.95, 58.05	56.39, 82.35, 58.61	54.49, 80.23, 58.17	55.08, 81.88, 58.35	55.09, 81.85, 58.46	52.53, 75.10, 57.63	55.37, 82.00, 58.48	56.38, 82.04, 58.53	55.80, 82.64, 58.48	52.83, 75.87, 57.84
α, β, γ (°)	90.00, 111.00, 90.00	90.00, 111.17, 90.00	90.00, 110.60, 90.00	90.00, 110.86, 90.00	90.00 110.98, 90.00	90.00, 110.72, 90.00	90.00, 110.83, 90.00	90.00, 110.81, 90.00	90.00, 110.61, 90.00	90.00, 110.49, 90.00
Resolution (Å)	2.1 (2.18 – 2.10)	1.9 (1.94 – 1.87)	2.0 (2.07 – 2.00)	2.0 (2.09 – 2.01)	2.2 (2.29 – 2.21)	2.1 (2.18 – 2.10)	2.2 (2.31 – 2.23)	2.0 (2.05 – 1.98)	2.3 (2.35 – 2.27)	2.5 (2.60 – 2.51)
Rmerge	0.11	0.1	0.07	0.07	0.11	0.11	0.07	0.07	0.09	0.09
I / σI	16.9 (1.5)	27.3 (1.5)	50.9 (1.4)	26.0 (1.2)	25.1 (2.7)	18.5 (1.6)	16.4 (1.8)	19.8 (1.5)	25.9 (1.9)	23.3 (1.7)
Completeness (%)	98.39 (92.50)	97.60 (88.54)	98.77 (98.95)	85.28 (29.61)	97.31 (86.17)	97.73 (93.44)	96.21 (95.10)	98.86 (97.74)	97.33 (91.94)	82.63 (28.15)
Redundancy	6.8	6.6	6.8	6.7	6.5	6.7	3.5	6.8	6.7 (6.8)	6.6 (5.9)
Refinement
Resolution (Å)	2.1	1.9	2	2	2.2	2.1	2.2	2	2.3	2.5
No. reflections	27386	40055	31350	27350	23734	23892	22970	34473	22378	12239
Rwork / Rfree	0.1832 / 0.2200	0.1727 / 0.2116	0.1937 / 0.2235	0.1998 / 0.2358	0.2087 / 0.2542	0.2135 / 0.2384	0.1947 / 0.2310	0.1789 / 0.2148	0.2144 / 0.2602	0.2212 / 0.2572
No. atoms	4045	4280	4038	4026	3980	3892	3974	4316	3750	3299
Protein	3823	3949	3779	3742	3835	3701	3806	3951	3628	3178
Ligand/ion	48	48	56	58	54	48	52	60	46	44
Water	174	283	203	226	91	143	116	305	76	77
B-factors
Protein	47.3	40.8	41.7	42.3	58	45.9	56.6	43.4	63	51
Water	43.1	43.5	43.7	41	46.4	45.2	45.8	44.3	49.9	39.3
R.m.s. deviations
Bond lengths (Å)	0.004	0.008	0.004	0.002	0.003	0.004	0.003	0.004	0.002	0.002
Bond angles (°)	0.63	0.91	0.7	0.51	0.77	0.8	0.62	0.8	0.55	0.55
Dataset_EV2. (continued)
PDB ID	5DWE	5DWG	5DWI	5DWJ	5EGV	5EI1	5EIT
Ligand class	Imine	Imine	Imine	Imine	Furan	Imidazopyridine	Imidazopyridine
Ligand	2011-33	2011-44	2011-48	2011-49	2011-135	2010-59	2010-63
Data collection
Space group	P 1 21 1	P 1 21 1	P 1 21 1	P 1 21 1	P 1 21 1	P 1 21 1	P 1 21 1
Cell dimensions
a, b, c (Å)	54.77, 82.04, 58.46	54.62, 82.39, 58.28	54.84, 82.69, 58.39	55.00, 82.23, 58.42	55.51, 81.99, 58.62	54.74, 82.48, 58.31	55.71, 82.31, 58.44
α, β, γ (°)	90.00, 110.69, 90.00	90.00, 110.53, 90.00	90.00, 110.42, 90.00	90.00, 110.37, 90.00	90.00, 110.60, 90.00	90.00, 110.80, 90.00	90.00, 111.03, 90.00
Resolution (Å)	1.9 (1.98 – 1.91)	2.3 (2.38 – 2.30)	2.4 (2.52 – 2.43)	2.0 (2.07 – 2.00)	2.9 (2.97 – 2.86)	2.4 (2.48 – 2.39)	2.7 (2.77 – 2.67)
Rmerge	0.04	0.12	0.1	0.05	0.17	0.06	0.07
I / σI	34.0 (1.4)	25.2 (1.6)	20.8 (1.6)	26.0 (1.1)	15.5 (2.5)	24.6 (4.7)	24.9 (5.9)
Completeness (%)	78.73 (30.43)	95.86 (94.13)	97.65 (96.57)	97.42 (96.01)	91.64 (46.82)	98.79 (94.82)	99.79 (98.07)
Redundancy	3.4 (2.2)	6.9 (6.9)	6.8 (6.8)	3.6 (3.4)	6.4 (6.6)	3.8 (3.7)	3.8 (3.8)
Refinement
Resolution (Å)	1.9	2.3	2.4	2	2.9	2.4	2.7
No. reflections	29393	20690	18101	32156	10486	19000	14033
Rwork / Rfree	0.1981 / 0.2378	0.2045 / 0.2538	0.1905 / 0.2311	0.2021 / 0.2319	0.2195 / 0.2772	0.1729 / 0.2275	0.1825 / 0.2385
No. atoms	4000	3520	3790	3903	3705	3968	3926
Protein	3795	3420	3701	3722	3658	3777	3813
Ligand/ion	46	48	48	48	42	36	42
Water	159	52	41	133	5	155	71
B-factors
Protein	51.7	68.3	71.5	58.2	52	47	47.1
Water	47.7	52.7	48	52.9	20.4	40.3	32.6
R.m.s. deviations
Bond lengths (Å)	0.008	0.003	0.003	0.002	0.005	0.005	0.004
Bond angles (°)	1.07	0.65	0.67	0.57	0.59	0.64	0.58
