# Supplementary material for: Predictive features of ligand‐specific signaling through the estrogen receptor
Source: Mol Syst Biol. 2016 Apr 23;12(4):864. doi: 10.15252/msb.20156701 (PMC4848761; doi:10.15252/msb.20156701)
Supplement: Supplementary file 4 — Dataset EV2 [file MSB-12-864-s004.zip › MSB-15-6701_LegendForDatasetEV2.txt]

Dataset_EV2
Data collection and refinement statistics for new crystal structures of the ER-alpha ligand-binding domain
