# Supplementary material for: Predictive features of ligand‐specific signaling through the estrogen receptor
Source: Mol Syst Biol. 2016 Apr 23;12(4):864. doi: 10.15252/msb.20156701 (PMC4848761; doi:10.15252/msb.20156701)
Supplement: Supplementary file 5 — Source Data for Expanded View [file MSB-12-864-s009.zip]

Archive with 5 entries (4 files):
- MSB-15-6701_SourceDataForExpandedView/
- MSB-15-6701_SourceDataForExpandedView/MSB-15-6701_SourceDataForFigureEV2A-J.xlsx
- MSB-15-6701_SourceDataForExpandedView/MSB-15-6701_SourceDataForFigureEV3A-C.xlsx
- MSB-15-6701_SourceDataForExpandedView/MSB-15-6701_SourceDataForFigureEV3D-F.xlsx
- MSB-15-6701_SourceDataForExpandedView/MSB-15-6701_SourceDataForFigureEV3G-H.xlsx
