# Supplementary material for: Predictive features of ligand‐specific signaling through the estrogen receptor
Source: Mol Syst Biol. 2016 Apr 23;12(4):864. doi: 10.15252/msb.20156701 (PMC4848761; doi:10.15252/msb.20156701)
Supplement: Supplementary file 5 — Source Data for Expanded View [file MSB-12-864-s009.zip › MSB-15-6701_SourceDataForExpandedView/MSB-15-6701_SourceDataForFigureEV2A-J.xlsx]

## Sheet: Sheet1
Name (KWN#)	Ligand Class / Scaffold	GREB1	E-Luc	L-Luc ERα-WT	L-Luc ERα-ΔAB	L-Luc ERα-ΔF	NCOA1	NCOA2	NCOA3	Proliferation	Scaffold	Name (KWN#)	L-Luc ERβ
KWN-2010-09	2,5-DTP	1.06444	314.801	181.503	111.126	110.714	83.7359	194.871	40.5132	43.0492	2,5-DTP	KWN-2010-09	336.231
KWN-2010-10	2,5-DTP	77.7773	169.292	105.748	63.4676	79.2081	44.7348	109.334	9.67049	109.466	2,5-DTP	KWN-2010-10	168.955
KWN-2010-15	2,5-DTP	135.466	147.829	74.5507	74.815	90.0594	25.0607	64.473	9.07549	78.5877	2,5-DTP	KWN-2010-15	87.1433
KWN-2011-01	2,5-DTP	-12.0906	7.65471	116.776	-1.59395	5.94105	4.2767	52.7015	-14.2044	-12.1531	2,5-DTP	KWN-2011-01	266.992
KWN-2011-02	2,5-DTP	52.2853	102.026	78.1415	-2.9493	99.3814	47.284	75.54	29.0858	96.8246	2,5-DTP	KWN-2011-02	111.423
KWN-2011-03	2,5-DTP	24.8713	110.907	124.667	-2.70711	124.946	56.0866	119.472	21.0791	8.90919	2,5-DTP	KWN-2011-03	198.139
KWN-2011-05	2,5-DTP	34.4532	224.916	116.449	-2.91029	113.762	45.1952	87.3028	14.1347	19.8855	2,5-DTP	KWN-2011-05	199.567
KWN-2011-06	2,5-DTP	34.779	56.2933	69.7119	-2.10973	57.6808	14.2892	41.2823	-0.0357079	22.5379	2,5-DTP	KWN-2011-06	105.775
KWN-2011-07	2,5-DTP	11.57	260.212	148.782	-1.84831	49.8984	29.7385	124.707	-4.1145	9.38479	2,5-DTP	KWN-2011-07	283.635
KWN-2011-08	2,5-DTP	15.5955	72.3957	87.2157	-1.26635	63.2809	12.2798	79.3327	0.861258	27.9721	2,5-DTP	KWN-2011-08	113.426
KWN-2011-16	2,5-DTP	87.704	91.3534	69.4175	-2.63621	102.682	38.8243	66.6904	38.3371	77.3282	2,5-DTP	KWN-2011-16	38.9515
KWN-2011-167	2,5-DTP	18.4702	2.34002	32.1979	18.3463	27.7811	78.1128	97.9318	37.8072		2,5-DTP	KWN-2011-167	29.43
KWN-2011-17	2,5-DTP	66.0861	91.9601	72.177		123.508	28.8243	37.8744	18.8913	64.8862	2,5-DTP	KWN-2011-17	8.51547
KWN-2010-11	3,4-DTP	97.1369	120.282	98.2969	66.691	21.7055	37.6928	50.4433	28.3969	141.435	3,4-DTP	KWN-2010-11	66.9569
KWN-2011-09	3,4-DTP	83.976	62.7632	78.9357	-2.45764	107.717	8.09699	22.1265	-0.132726	60.6952	3,4-DTP	KWN-2011-09	40.3774
KWN-2011-10	3,4-DTP	67.8445	89.5931	89.7837		114.84	20.1224	53.6909	13.7368	70.9484	3,4-DTP	KWN-2011-10	57.0145
KWN-2011-100	3,4-DTP	-4.47998	4.20793	72.8076	-0.53198	-0.0661353	27.602	35.6663	26.9812	144.499	3,4-DTP	KWN-2011-100	70.2728
KWN-2011-168	3,4-DTP	81.8436	72.8175	122.566	46.8182	85.6351	21.2009	21.1242	13.5491		3,4-DTP	KWN-2011-168	3.26515
KWN-2011-98	3,4-DTP	43.5544	46.008	68.6735	12.2051	27.6904	16.843	84.7255	-2.04057	92.0368	3,4-DTP	KWN-2011-98	72.7562
KWN-2012-01	3,4-DTPD	89.6045	74.8249	89.8222	56.0205	60.741	29.0735	31.0045	38.186	85.57	3,4-DTPD	KWN-2012-01	130.881
KWN-2012-02	3,4-DTPD	133.313	67.9546	103.027	124.264	116.578	60.5285	64.8406	36.7863	69.92	3,4-DTPD	KWN-2012-02	133.618
KWN-2012-03	3,4-DTPD	79.4619	91.9567	131.363	106.331	97.6948	64.0514	54.0683	22.3243	13.33	3,4-DTPD	KWN-2012-03	172.642
KWN-2012-04	3,4-DTPD	101.702	78.3703	177.241	105.086	89.0905	55.6354	46.2268	28.6153	30.08	3,4-DTPD	KWN-2012-04	150.337
KWN-2012-09	3,4-DTPD	42.3513	75.9129	175.529	176.882	213.102	76.1971	56.7639	21.0806	21.16	3,4-DTPD	KWN-2012-09	199.221
KWN-2010-43	A-CD	88.9762	77.4034	90.2241	119.84	77.5716	58.6672	71.0353	46.8165	137.991	A-CD	KWN-2010-43	138.602
KWN-2010-44	A-CD	94.6996	90.3399	104.807	134.954	59.7295	79.8307	87.7664	55.7341	137.657	A-CD	KWN-2010-44	167.312
KWN-2010-45	A-CD	88.4805	91.5006	111.737	130.948	93.6436	68.3969	59.8483	49.0373	100.083	A-CD	KWN-2010-45	164.164
KWN-2010-49	A-CD	93.2613	84.4931	94.9917	94.9338	89.7288	61.3734	82.9295	55.5621	134.064	A-CD	KWN-2010-49	150.966
KWN-2010-51	A-CD	81.4846	97.851	88.9256	125.95	57.5581	79.3673	111.272	104.689	147.13	A-CD	KWN-2010-51	140.821
KWN-2010-52	A-CD	108.529	66.062	80.1235	69.5274	100.859	-1.41467	-5.12415	-6.3482	128.891	A-CD	KWN-2010-52	135.446
KWN-2010-53	A-CD	90.9815	99.3913	80.2011	120.031	83.4433	1.03625	-3.66743	17.4528	146.029	A-CD	KWN-2010-53	158.951
KWN-2010-54	A-CD	14.8284	97.546	94.886	108.671	81.0046	84.8661	84.2165	57.5336	111.452	A-CD	KWN-2010-54	196.209
KWN-2009-20	Cyclofenil	99.9612	104.008	76.4648	26.6331	54.4904	6.44054	22.0161	-1.90155	111.102	Cyclofenil	KWN-2009-20	2.12749
KWN-2009-21	Cyclofenil	64.1192	55.6778	58.1776	4.8906	19.3899	-0.287133	11.7625	-12.7493	70.1093	Cyclofenil	KWN-2009-21	1.24073
KWN-2009-22	Cyclofenil	77.6743	114.77	107.583	20.8735	67.8776	12.9493	23.4021	7.08394	101.136	Cyclofenil	KWN-2009-22	5.84865
KWN-2012-42	Cyclofenil	91.5269	78.7761	94.8528	33.9718	35.8208	19.3252	21.6927	10.0854	115.37	Cyclofenil	KWN-2012-42	-1.26013
KWN-2012-43	Cyclofenil	99.8718	50.279	106.081	13.5747	52.7047	102.586	65.0465	63.4373	133.59	Cyclofenil	KWN-2012-43	-2.72665
KWN-2012-44	Cyclofenil	65.3859	68.054	117.004	94.455	36.6694	46.875	38.1207	26.5673	140.13	Cyclofenil	KWN-2012-44	23.8105
KWN-2012-45	Cyclofenil	102.294	65.3728	108.162	13.2732	17.7683	14.6769	13.8806	8.22551	129.43	Cyclofenil	KWN-2012-45	6.26804
KWN-2012-46	Cyclofenil	44.424	38.6069	63.6323	34.0373	20.3338	28.7237	16.7721	24.6272	117.18	Cyclofenil	KWN-2012-46	-0.910953
KWN-2012-48	Cyclofenil	78.9931	70.4093	83.0219	86.4063	44.706	46.8042	35.6996	25.8086	139.1	Cyclofenil	KWN-2012-48	30.1515
KWN-2012-49	Cyclofenil	25.3712	33.2385	56.4366	1.50167	2.00847	9.93831	13.214	3.04241	112.35	Cyclofenil	KWN-2012-49	-4.41665
KWN-2012-50	Cyclofenil	22.8448	24.1798	40.6643	1.16084	5.43805	5.22713	20.242	-0.299851	68.82	Cyclofenil	KWN-2012-50	-10.8554
KWN-2012-55	Cyclofenil	52.8422	73.6523	151.686	15.7114	22.3501	15.6441	13.5669	10.1372	92.89	Cyclofenil	KWN-2012-55	-0.33831
KWN-2012-58	Cyclofenil	94.6985	56.4207	83.8971	6.02415	27.7839	7.69788	8.03864	4.90487	88.01	Cyclofenil	KWN-2012-58	-2.23781
KWN-2012-59	Cyclofenil	75.2048	37.8637	86.6198	5.47359	26.6509	9.66094	12.5377	6.54453	110.81	Cyclofenil	KWN-2012-59	-7.08433
KWN-2012-60	Cyclofenil	67.8491	65.5731	80.4159	7.42677	25.7742	10.9459	13.7237	12.177	125.1	Cyclofenil	KWN-2012-60	-1.41376
KWN-2012-61	Cyclofenil	12.2443	62.7694	80.5261	6.96797	9.45232	8.74848	20.9183	4.2457	107.93	Cyclofenil	KWN-2012-61	2.1059
KWN-2012-62	Cyclofenil	54.0071	69.2087	98.146	10.7957	88.7921	10.0397	24.153	6.13136	96.07	Cyclofenil	KWN-2012-62	3.754
KWN-2012-64	Cyclofenil	59.8213	99.1577	126.028	22.2264	33.5118	11.2863	22.2024	8.7156	123.9	Cyclofenil	KWN-2012-64	20.5422
KWN-2012-66	Cyclofenil	76.871	64.8023	129.794	10.586	36.9514	7.49414	21.6633	6.11165	75.4	Cyclofenil	KWN-2012-66	-3.99764
KWN-2012-67	Cyclofenil	78.4457	80.0612	113.03	15.7377	105.407	-0.956995	-1.02811	-4.16843	77.02	Cyclofenil	KWN-2012-67	-5.18483
KWN-2012-68	Cyclofenil	60.3243	65.5924	108.615	12.9062	30.0757	-1.15664	-3.74323	-4.69062	104.59	Cyclofenil	KWN-2012-68	-1.30203
KWN-2012-69	Cyclofenil	48.5349	67.3255	105.445	18.4905	22.0551	14.4906	23.604	12.0973	93.58	Cyclofenil	KWN-2012-69	-0.100872
KWN-2012-70	Cyclofenil	65.1702	106.184	125.25	16.9305	28.0685	15.7131	22.075	11.7753	104.75	Cyclofenil	KWN-2012-70	1.22598
KWN-2012-71	Cyclofenil	52.829	79.2847	89.4981	10.6646	16.6073	10.4368	27.5444	9.2219	76.34	Cyclofenil	KWN-2012-71	-2.93616
KWN-2012-72	Cyclofenil	87.2446	102.838	52.9424	10.1927	36.6777	12.6889	17.7621	10.1248	123.62	Cyclofenil	KWN-2012-72	1.49136
KWN-2012-73	Cyclofenil	57.9566	47.1498	57.1821	2.94362	2.57682	7.38772	18.6541	5.18265	77.12	Cyclofenil	KWN-2012-73	1.39359
KWN-2012-74	Cyclofenil	99.8202	113.675	161.06	48.4699	14.9002	17.3681	21.6143	6.12119	75.46	Cyclofenil	KWN-2012-74	120.029
KWN-2012-75	Cyclofenil	74.7085	88.1258	74.7695	8.16086	45.2643	0.119838	-3.72363	-4.42237	84.55	Cyclofenil	KWN-2012-75	78.477
KWN-2012-76	Cyclofenil	35.1094	50.5306	54.8289	7.50543	4.86483	1.04861	0.31475	-3.26135	72.5	Cyclofenil	KWN-2012-76	10.8073
KWN-2012-77	Cyclofenil	61.4648	87.6131	121.315	19.5654	35.8274	8.78045	18.7227	8.00653	111.71	Cyclofenil	KWN-2012-77	38.0148
KWN-2012-52	Cyclofenil-ASC	-39.9138	14.029	18.1176	2.57658	5.73412	0.463098	-1.20454	-3.89001	87.73	Cyclofenil-ASC	KWN-2012-52	-11.4001
KWN-2012-53	Cyclofenil-ASC	-46.7603	14.6932	17.9037	4.33313	-10.603	1.72554	-0.802666	-2.08127	90.22	Cyclofenil-ASC	KWN-2012-53	-6.13458
KWN-2012-54	Cyclofenil-ASC	-16.4341	2.29988	-1.46652	-0.333542	-8.02547	4.75079	8.07785	6.17903	88.64	Cyclofenil-ASC	KWN-2012-54	-9.47267
KWN-2012-56	Cyclofenil-ASC	-38.849	63.1286	73.849	7.33501	-6.87473	6.14209	3.1867	1.13863	113.27	Cyclofenil-ASC	KWN-2012-56	-4.79376
KWN-2012-57	Cyclofenil-ASC	-46.1025	47.9423	78.4192	16.9436	6.29788	6.84145	3.75521	6.49336	76.6	Cyclofenil-ASC	KWN-2012-57	-1.88864
KWN-2012-51	Cyclofenil-ASC	9.59432	6.81798	52.9943	7.82003	3.72756	7.97458	10.6557	13.0501	98.69	Cyclofenil-ASC	KWN-2012-51	0.56954
KWN-2011-133	Furan	66.6331	81.8408	81.3379	14.2918	57.7371	21.5774	35.1909	23.4405	101.92	Furan	KWN-2011-133	42.1885
KWN-2011-134	Furan	53.6672	85.075	72.6812	28.5555	65.3732	31.8063	58.624	33.227	105.988	Furan	KWN-2011-134	96.1049
KWN-2011-135	Furan	82.9673	116.085	85.6588	24.3021	65.7775	23.8805	37.1385	23.927	116.557	Furan	KWN-2011-135	60.5465
KWN-2011-136	Furan	48.2887	104.329	97.4353	26.0209	69.7883	34.3761	63.8842	36.8866	117.726	Furan	KWN-2011-136	63.3248
KWN-2011-137	Furan	101.73	91.4511	62.3277	5.06849	36.572	49.7298	44.6531	54.5574	61.9217	Furan	KWN-2011-137	105.935
KWN-2011-138	Furan	-8.31379	60.7884	154.435	44.5887	45.5743	84.9995	96.5801	59.3278	76.3773	Furan	KWN-2011-138	179.672
KWN-2011-139	Furan	66.2627	117.538	82.393	22.8509	28.5738	85.4294	121.93	49.0265	64.8745	Furan	KWN-2011-139	119.088
KWN-2011-140	Furan	22.4021	58.2912	35.538	9.12878	32.492	6.0221	3.18506	10.0197	94.7913	Furan	KWN-2011-140	9.18216
KWN-2010-55	Imidazopyridine	16.3755	3.39401	28.9876	21.0808	16.5629	59.646	49.7079	64.478	133.084	Imidazopyridine	KWN-2010-55	185.846
KWN-2010-56	Imidazopyridine	91.0594	62.7609	100.833	127.45	87.4466	120.12	130.139	82.5916	112.923	Imidazopyridine	KWN-2010-56	220.777
KWN-2010-57	Imidazopyridine	100.509	85.9547	101.612	111.857	127.641	84.6812	88.714	64.0965	98.3692	Imidazopyridine	KWN-2010-57	170.946
KWN-2010-58	Imidazopyridine	85.4046	87.2571	95.2888	122.421	71.2945	81.2128	87.6957	59.0241	104.816	Imidazopyridine	KWN-2010-58	167.789
KWN-2010-59	Imidazopyridine	88.4424	29.7	101.172	148.036	88.851	128.367	156.331	72.8694	116.511	Imidazopyridine	KWN-2010-59	207.815
KWN-2010-60	Imidazopyridine	93.5794	21.556	86.8426	148.99	72.2595	129.705	147.803	87.2175	110.146	Imidazopyridine	KWN-2010-60	205.808
KWN-2010-61	Imidazopyridine	90.322	31.9375	161.779	197.214	99.8412	100.927	107.807	80.7379	109.616	Imidazopyridine	KWN-2010-61	217.872
KWN-2010-62	Imidazopyridine	96.8909	106.943	139.737	207.336	102.811	97.2085	109.419	94.7185	131.794	Imidazopyridine	KWN-2010-62	185.989
KWN-2010-63	Imidazopyridine	97.4246	44.5421	107.334	135.003	95.9474	104.92	95.9834	89.0008	131.038	Imidazopyridine	KWN-2010-63	190.536
KWN-2010-64	Imidazopyridine	104.368	105.552	91.8037	84.2095	59.7366	54.6713	67.0188	34.0037	83.0647	Imidazopyridine	KWN-2010-64	106.596
KWN-2010-65	Imidazopyridine	97.7129	12.8526	67.3541	70.9276	28.6696	67.0612	73.9346	71.8079	93.4801	Imidazopyridine	KWN-2010-65	137.447
KWN-2011-162	Imine	134.135	107.114	93.647	42.4662	13.75	25.131	32.3375	24.5049		Imine	KWN-2011-162	12.4274
KWN-2011-170	Imine	115.238	83.0779	78.5359	101.966	22.915	70.527	68.879	47.4084		Imine	KWN-2011-170	78.7563
KWN-2011-29	Imine	80.8566	95.1126	105.359	28.7405	162.542	21.287	45.3223	17.326	85.9237	Imine	KWN-2011-29	8.21572
KWN-2011-30	Imine	99.9325	93.1754	114.834	63.8031	115.506	45.2132	100.22	16.6779	101.694	Imine	KWN-2011-30	12.6741
KWN-2011-31	Imine	96.2836	134.217	4.13558	4.2407	183.046	16.3178	33.0785	19.9522	92.234	Imine	KWN-2011-31	7.42176
KWN-2011-32	Imine	103.028	170.873	116.113	42.8541	186.122	12.9463	31.141	11.0293	59.4628	Imine	KWN-2011-32	33.8235
KWN-2011-33	Imine	77.9323	139.873	114.663	49.8861	161.948	26.2077	32.9824	21.3491	76.7475	Imine	KWN-2011-33	36.9685
KWN-2011-34	Imine	106.29	116.694	106.01	25.2725	138.515	62.0126	73.3276	54.7901	92.4576	Imine	KWN-2011-34	10.3177
KWN-2011-35	Imine	77.833	140.863	119.191	55.2707	127.867	32.8311	45.5834	27.4495	54.3314	Imine	KWN-2011-35	9.39714
KWN-2011-36	Imine	96.1259	116.692	87.971	27.8084	218.026	73.5137	79.7449	52.8161	99.794	Imine	KWN-2011-36	2.73936
KWN-2011-37	Imine	109.025	68.5291	96.8668	38.8261	40.4072	59.1331	59.7097	41.8711	76.6577	Imine	KWN-2011-37	16.032
KWN-2011-38	Imine	78.4302	139.191	113.899	40.4909	46.4785	13.4532	47.356	8.40664	84.7834	Imine	KWN-2011-38	10.2879
KWN-2011-39	Imine	91.0027	141.611	110.703	73.0001	46.0935	20.0919	38.3553	19.5439	55.7776	Imine	KWN-2011-39	10.6109
KWN-2011-40	Imine	85.8591	122.562	110.213	56.0598	49.3568	16.0848	49.8295	10.2617	39.6971	Imine	KWN-2011-40	37.8403
KWN-2011-41	Imine	102.277	132.966	105.935	41.1142	38.1272	17.4425	33.3671	14.442	92.3311	Imine	KWN-2011-41	25.2653
KWN-2011-42	Imine	97.6335	123.043	101.727	42.0735	31.4632	24.6939	69.3013	14.1168	75.7073	Imine	KWN-2011-42	51.246
KWN-2011-43	Imine	115.782	103.095	104.809	60.6519	175.936	14.6192	26.8674	0.0285214	93.7502	Imine	KWN-2011-43	19.9656
KWN-2011-44	Imine	99.7291	100.318	116.301	64.3367	131.3	13.0722	31.3196	2.54874	96.5878	Imine	KWN-2011-44	48.6485
KWN-2011-45	Imine	105.179	102.104	97.9674	36.4498	128.164	8.98436	31.4433	13.0383	100.308	Imine	KWN-2011-45	9.33964
KWN-2011-46	Imine	99.3231	96.9262	120.297	55.9394	130.778	15.1659	32.4464	18.7858	46.5928	Imine	KWN-2011-46	22.2741
KWN-2011-47	Imine	102.361	104.429	115.98	33.5744	157.983	8.27316	28.5438	13.5549	95.4134	Imine	KWN-2011-47	14.8155
KWN-2011-48	Imine	105.051	133.555	117.278	54.008	167.881	12.9294	28.585	10.9817	63.5308	Imine	KWN-2011-48	54.4261
KWN-2011-49	Imine	0.963713	137.099	115.345	52.0238	76.6171	14.8632	38.8225	18.7781	87.8243	Imine	KWN-2011-49	23.3255
KWN-2011-50	Imine	106.849	79.5193	119.841	67.0123	165.049	16.9887	31.0723	7.03626	36.4872	Imine	KWN-2011-50	23.8738
KWN-2011-51	Imine	105.477	127.658	98.8628	31.1771	78.905	16.7972	41.6533	26.3918	101.66	Imine	KWN-2011-51	11.4936
OBHS	OBHS		73.3653	74.6743	2.39241					101.042	OBHS	OBHS	0.168643
KWN-2009-26	OBHS	45.6032	37.6443	36.2854	1.23199	11.8656	0.173125	10.4189	-11.0804	90.1664	OBHS	KWN-2009-26	3.98029
KWN-2010-19	OBHS	37.4906	14.3982	35.7592	0.13574	18.8073	1.63813	4.83245	-1.89728	107.809	OBHS	KWN-2010-19	0.731436
KWN-2010-22	OBHS	61.9276	82.7491	65.7088	5.17811	34.9316	3.19913	13.0778	-3.54354	95.0685	OBHS	KWN-2010-22	0.136267
KWN-2010-23	OBHS	72.3031	91.8768	58.9012	7.45406	43.9628	2.47596	4.70516	-7.02301	100.418	OBHS	KWN-2010-23	1.97427
KWN-2011-101	OBHS	22.084	34.3405	33.7772	0.552718	13.8527	0.749822	14.6716	-9.8254	83.556	OBHS	KWN-2011-101	0.856753
KWN-2011-102	OBHS	26.5465	40.7027	43.1688	1.09171	12.6331	0.578962	13.6747	-8.73254	89.4955	OBHS	KWN-2011-102	1.14224
KWN-2011-103	OBHS	25.3964	29.6577	35.963	2.32695	13.1299	1.82933	8.06184	-5.68825	90.9153	OBHS	KWN-2011-103	1.02999
KWN-2011-104	OBHS			47.8917			-2.27222	-6.38449	-8.90366		OBHS	KWN-2011-104	2.58155
KWN-2011-55	OBHS	61.2402	79.7553	54.0769	10.3113	26.5308	2.6744	15.7504	-3.85444	77.2124	OBHS	KWN-2011-55	2.34281
KWN-2011-56	OBHS	34.3617	31.3025	33.4076	1.30635	10.797	0.325183	8.15133	-11.1407	87.9074	OBHS	KWN-2011-56	-0.349252
KWN-2011-57	OBHS	49.2762	71.2115	51.6083	4.46979	46.6206	1.88043	9.86903	-5.13184	99.5939	OBHS	KWN-2011-57	1.16998
KWN-2011-58	OBHS	32.7632	44.7901	32.937	2.66937	13.8173	-0.310635	4.28995	-9.16706	95.4065	OBHS	KWN-2011-58	0.408796
KWN-2011-59	OBHS	30.5323	42.8112	39.5756	2.74649	38.1479	-0.983537	3.89144	-11.836	96.9806	OBHS	KWN-2011-59	0.0724565
KWN-2011-148	OBHS-ASC	4.20266	56.996	33.6499	8.15481	46.0208	-1.62211	4.39658	-10.968	87.4373	OBHS-ASC	KWN-2011-148	1.01861
KWN-2011-149	OBHS-ASC	-14.7993	15.8252	28.454	4.26799	22.6085	-1.06857	6.05285	-10.6944	88.9065	OBHS-ASC	KWN-2011-149	-2e-06
KWN-2011-150	OBHS-ASC	78.1766	32.7146	7.15048	8.22146	16.8844	-2.78929	-4.69755	10.6161	95.5813	OBHS-ASC	KWN-2011-150	-2e-06
KWN-2011-151	OBHS-ASC	98.6238	50.8887	26.942	2.88739	46.7698	3.66314	4.56528	8.07027	91.209	OBHS-ASC	KWN-2011-151	0.940681
KWN-2012-18	OBHS-ASC	8.50933	4.23159	14.4614	-0.595715	10.8934	2.82453	-1.83186	-2.87933	39.11	OBHS-ASC	KWN-2012-18	1.04441
KWN-2012-19	OBHS-ASC	21.8981	4.96404	8.7307	-0.241782	2.29021	5.4301	8.3425	5.7452	88.92	OBHS-ASC	KWN-2012-19	-2.88029
KWN-2012-20	OBHS-ASC	19.9427	9.25831	48.5407	0.544737	4.872	4.55808	4.88243	1.67989	84.46	OBHS-ASC	KWN-2012-20	-1.4836
KWN-2012-21	OBHS-ASC	105.4	7.02161	47.6785	8.65899	48.1198	5.95685	11.6555	4.56956	97.86	OBHS-ASC	KWN-2012-21	-6.77706
KWN-2012-22	OBHS-ASC	11.8613	7.15522	15.3236	-0.0713693	0.277917	1.12784	0.579401	-2.82689	102.43	OBHS-ASC	KWN-2012-22	-3.39706
KWN-2012-23	OBHS-ASC	15.9464	6.12192	11.9591	0.361216	-2.29441	2.07077	1.0891	0.0354553	108.7	OBHS-ASC	KWN-2012-23	-2.36351
KWN-2012-24	OBHS-ASC	-2.20213	6.3647	25.7412	0.951105	-0.859067	0.593072	1.35375	-4.83427	83.62	OBHS-ASC	KWN-2012-24	-8.64862
KWN-2012-25	OBHS-ASC	1.76211	5.98644	27.4267	4.22827	8.02729	2.80903	9.12665	-2.33712	81.72	OBHS-ASC	KWN-2012-25	-4.72392
KWN-2012-26	OBHS-ASC	-14.3969	5.70337	14.2669	5.1983	-5.1588	0.957678	4.98045	-2.48459	91.11	OBHS-ASC	KWN-2012-26	3.20929
KWN-2012-27	OBHS-ASC	21.1153	5.68985	16.9637	2.58968	9.16485	6.53662	14.0962	3.05893	120.92	OBHS-ASC	KWN-2012-27	4.87135
KWN-2012-28	OBHS-ASC	-6.88346	6.8355	14.8503	0.911779	-10.8887	0.54719	-2.44938	-3.97932	113.45	OBHS-ASC	KWN-2012-28	-3.70434
KWN-2012-29	OBHS-ASC	14.0586	4.65895	6.10522	1.6983	21.4905	2.74417	4.03947	0.310057	112.22	OBHS-ASC	KWN-2012-29	-6.65135
KWN-2012-30	OBHS-ASC	51.82	5.27336	22.435	0.872453	4.87171	3.52237	4.03947	1.17359	113	OBHS-ASC	KWN-2012-30	-4.57028
KWN-2012-31	OBHS-ASC	9.89681	8.53255	6.747	-0.0189347	7.16488	1.06198	0.589203	-1.35503	86.96	OBHS-ASC	KWN-2012-31	-2.23781
KWN-2012-32	OBHS-ASC	-6.14471	4.17033	11.233	-0.93654	-6.58554	-0.0375841	0.853854	-5.1165	60.92	OBHS-ASC	KWN-2012-32	-10.3945
KWN-2012-33	OBHS-ASC	-2.65955	3.77044	8.14077	-0.569498	-5.44655	0.848627	-1.40058	-2.20808	80.15	OBHS-ASC	KWN-2012-33	-0.505913
KWN-2010-24	OBHS-BSC	-16.1188	8.54703	42.6248	0.0752057	9.83693	-0.799143	11.3382	-3.95628	53.933	OBHS-BSC	KWN-2010-24	-3.33333e-07
KWN-2010-25	OBHS-BSC	-14.0848	11.615	25.9515	0.195633	4.22993	-0.189791	15.1285	-5.82065	13.8508	OBHS-BSC	KWN-2010-25	0.476195
KWN-2010-26	OBHS-BSC	-10.9119	5.48473	24.6581	0.278929	3.56055	-0.294921	8.43889	-7.7533	7.33721	OBHS-BSC	KWN-2010-26	2.30724
KWN-2010-27	OBHS-BSC	-14.1643	11.0894	51.0833	0.455235	12.2918	-0.754711	9.68346	-9.00859	13.7807	OBHS-BSC	KWN-2010-27	4.20573
KWN-2010-28	OBHS-BSC	-15.4773	7.51807	30.6851	0.149515	1.65545	-4.87104	-10.555	-19.2374	6.53314	OBHS-BSC	KWN-2010-28	1.74906
KWN-2011-110	OBHS-BSC	-15.2916	4.50356	39.0229	0.519105	6.22548	0.437482	13.046	-0.916366	22.2296	OBHS-BSC	KWN-2011-110	0.536234
KWN-2011-112	OBHS-BSC	-15.2407	8.11826	61.1383	0.39848	13.3879	-0.615487	2.12688	-7.35962	17.7582	OBHS-BSC	KWN-2011-112	11.736
KWN-2011-113	OBHS-BSC	-14.284	9.52397	55.4473	0.132342	15.4675	-0.970069	5.82281	-6.94427	15.4579	OBHS-BSC	KWN-2011-113	4.99187
KWN-2011-114	OBHS-BSC	-15.0686	8.53908	40.839	1.40956	4.92086	-0.0333683	6.77363	-6.25582	-24.7668	OBHS-BSC	KWN-2011-114	4.20904
KWN-2011-115	OBHS-BSC	-14.7012	7.71025	33.0755	0.235839	4.21932	-0.254447	4.93334	-6.32198	-26.8838	OBHS-BSC	KWN-2011-115	4.91537
KWN-2011-60	OBHS-BSC	-13.6871	9.04518	62.8636	0.608312	8.248	-3.84753	-6.93692	-11.7407	-13.7787	OBHS-BSC	KWN-2011-60	-0.851905
KWN-2011-61	OBHS-BSC	-13.1066	10.4942	45.1711	1.30217	4.12961	0.835841	36.1979	-2.59545	54.8334	OBHS-BSC	KWN-2011-61	-0.851905
KWN-2011-62	OBHS-BSC	-14.1104	9.25772	48.1057	0.325646	12.2967	-0.131711	7.10697	-4.8619	3.35251	OBHS-BSC	KWN-2011-62	0.384411
KWN-2011-63	OBHS-BSC	-14.478	7.5713	56.5002	1.3534	10.9833	-0.0404591	2.94327	1.79955	7.95591	OBHS-BSC	KWN-2011-63	1.25e-06
KWN-2011-64	OBHS-BSC	-14.5253	8.25841	52.1552	0.497574	16.6876	-0.344895	3.7128	-7.98398	47.0651	OBHS-BSC	KWN-2011-64	1.25e-06
KWN-2010-20	OBHS-N	-18.7952	4.03164	-3.75176	-2.67942	-1.83708	-3.17909	0.468919	1.35374	55.74	OBHS-N	KWN-2010-20	3.73819
KWN-2011-105	OBHS-N	65.7086	85.7102	77.5606	37.2069	73.221	14.291	18.5189	52.0795	148.22	OBHS-N	KWN-2011-105	1.21959
KWN-2011-106	OBHS-N						-2.1341				OBHS-N	KWN-2011-106
KWN-2011-107	OBHS-N	66.4294	68.3705	81.2926	3.91763	50.8914	7.48607	13.1857	60.4999	154.09	OBHS-N	KWN-2011-107	0.37891
KWN-2011-108	OBHS-N	31.7365	30.1455	42.4463	3.80981	10.7024	4.01383	10.7438	44.6486	117.65	OBHS-N	KWN-2011-108	3.08351
KWN-2011-152	OBHS-N	109.55	26.6388	24.6824	10.2284	32.6421	-1.30775				OBHS-N	KWN-2011-152	-2e-06
KWN-2011-153	OBHS-N	97.2452	46.7537	34.7572	12.918	27.7424	-2.29004				OBHS-N	KWN-2011-153	-2e-06
KWN-2011-52	OBHS-N	-15.8243	5.5093	23.8947		-0.44025	-2.8954	1.2628	6.10245	29.81	OBHS-N	KWN-2011-52	9.86344
KWN-2011-53	OBHS-N	-15.2423	2.48852	9.32313		-2.13108	-2.94055	0.0535694	2.12097	30.71	OBHS-N	KWN-2011-53	4.329
KWN-2011-54	OBHS-N	-15.3407	3.27622	2.87609		0.606247	-2.27777	0.22144	1.45093	34.55	OBHS-N	KWN-2011-54	1.99684
KWN-2011-65	OBHS-N	50.1099	29.7572	46.3602	0.505638	18.1284	0.298777	7.14224	39.4168	128.61	OBHS-N	KWN-2011-65	1.25e-06
KWN-2011-66	OBHS-N	16.271	25.9346	33.2971	1.2897	10.571	0.650799	7.87554	36.6438	110.69	OBHS-N	KWN-2011-66	6e-06
KWN-2011-67	OBHS-N	-15.4498	5.85192	2.70079	-0.857124	-2.16019	-2.61709	1.96913	9.4991	58.1	OBHS-N	KWN-2011-67	6e-06
KWN-2011-68	OBHS-N	-12.3027	6.59979	11.4236	0.265623	-0.192648	-2.79278	5.40721	25.1331	57.42	OBHS-N	KWN-2011-68	6e-06
KWN-2011-69	OBHS-N	-3.87881	5.6289	12.911	-0.552606	-0.506408	-3.1353	4.61842	20.2298	72.29	OBHS-N	KWN-2011-69	33.5507
KWN-2011-70	OBHS-N	-15.1937	3.19367	0.687572	-1.14459	-2.12719	-1.79946	3.89522	14.1961	42.45	OBHS-N	KWN-2011-70	33.5507
KWN-2009-24 KWN-2010-16	S-OBHS-2	90.9426	66.2011	63.2765	71.5748	66.5172	49.175	65.7176	38.986	127	S-OBHS-2	KWN-2009-24	96.8372
KWN-2010-12	S-OBHS-2	69.1774	63.1561	60.7499	64.1886	47.4259	37.8672	35.1972	19.7811	121.108	S-OBHS-2	KWN-2010-12	56.965
KWN-2010-14	S-OBHS-2	100.171	68.4921	63.4206	49.1774	40.8626	27.8664	32.8212	24.4488	106.951	S-OBHS-2	KWN-2010-14	64.3058
KWN-2009-24 KWN-2010-16	S-OBHS-2	84.8514	57.1535	64.0274	67.3185	59.3222	-3.24941	-8.64573	-12.5094	130.877	S-OBHS-2	KWN-2010-16	80.2342
KWN-2010-17	S-OBHS-2	83.2812	73.7208	71.6989	44.0983	62.9604	10.0808	19.2158	-0.246331	137.007	S-OBHS-2	KWN-2010-17	87.4259
KWN-2011-122	S-OBHS-2	50.6714	45.7778	63.835	50.1784	136.65	23.6392	34.3167	13.057	111.931	S-OBHS-2	KWN-2011-122	72.7726
KWN-2011-80	S-OBHS-2	53.7222	61.03	75.7956	42.3387	82.0049	6.42013	22.1952	-0.901233	136.605	S-OBHS-2	KWN-2011-80	32.4465
KWN-2011-81	S-OBHS-2	49.8772	51.6702	73.3681	46.2782	62.7935	31.7577	57.0026	14.3337	157.056	S-OBHS-2	KWN-2011-81	45.7726
KWN-2011-82	S-OBHS-2	38.7887	51.6662	67.3039	49.1395	50.8905	25.7993	43.3435	8.31681	151.281	S-OBHS-2	KWN-2011-82	32.3016
KWN-2011-83	S-OBHS-2	44.5081	55.8354	74.4544	66.2326	80.8662	25.2006	59.6208	27.4	139.38	S-OBHS-2	KWN-2011-83	45.1318
KWN-2011-84	S-OBHS-2	48.8632	53.9662	66.9109	50.3943	71.5521	-3.38122	-7.42732	-9.90599	141.654	S-OBHS-2	KWN-2011-84	49.563
KWN-2011-85	S-OBHS-2	41.7724	57.1094	58.6977	33.7637	73.7067	10.8183	24.4405	3.34863	123.257	S-OBHS-2	KWN-2011-85	83.8163
KWN-2009-23 KWN-2010-13	S-OBHS-3	108.394	69.1329	62.2628	57.9656	77.9353	47.2661	66.0995	31.115	127.064	S-OBHS-3	KWN-2009-23	6.01726
KWN-2009-23 KWN-2010-13	S-OBHS-3	97.7542	82.7331	71.2832	58.7538	54.9537	65.9946	88.3038	48.4384	123.042	S-OBHS-3	KWN-2010-13	5.68242
KWN-2011-123	S-OBHS-3	58.4659	32.1747	36.3062	18.1459	16.7677	24.6959	23.229	28.382	147.847	S-OBHS-3	KWN-2011-123	5.25965
KWN-2011-88	S-OBHS-3	53.9435	52.0732	57.08	16.1547	37.5697	20.2192	40.4357	18.8128	162.383	S-OBHS-3	KWN-2011-88	9.81503
KWN-2011-89	S-OBHS-3	63.6671	75.1167	55.464	31.0592	65.7405	38.4772	50.9408	27.1369	155.621	S-OBHS-3	KWN-2011-89	0.65537
KWN-2011-90	S-OBHS-3	65.4506	78.4587	71.7892	25.883	63.3307	30.9677	44.1623	25.4038	165.024	S-OBHS-3	KWN-2011-90	-2.04333e-05
KWN-2011-91	S-OBHS-3	57.9958	69.3097	50.6198	16.3476	71.4038	19.9793	34.4548	14.3922	138.054	S-OBHS-3	KWN-2011-91	1.37894
KWN-2011-92	S-OBHS-3	52.12	52.4074	42.1285	25.7207	26.8455	13.789	25.3913	-0.478624	101.027	S-OBHS-3	KWN-2011-92	10.2155
KWN-2009-13	Triaryl-ethylene	-1.24823	15.7665	24.234	-0.753265	3.42857	1.57665	14.5486	-6.90392	65.9633	Triaryl-ethylene	KWN-2009-13	0.39933
KWN-2009-14	Triaryl-ethylene	-2.19778	14.5763	24.6203	-1.77479	1.9125	1.34144	2.89487	-4.7856	68.3402	Triaryl-ethylene	KWN-2009-14	0.68675
KWN-2009-15	Triaryl-ethylene	-3.24681	15.2473	21.2638	-0.647394	9.62271	-0.987364	0.801725	-8.07897	48.5357	Triaryl-ethylene	KWN-2009-15	6.55333e-07
KWN-2009-16	Triaryl-ethylene	96.1559	116.693	103.772	17.2903	64.4859	8.10263	23.2182	0.337991	117.174	Triaryl-ethylene	KWN-2009-16	6.28047
KWN-2009-17	Triaryl-ethylene	111.717	135.242	114.489	32.0899	99.31	10.2176	22.4686	6.67205	88.2432	Triaryl-ethylene	KWN-2009-17	7.4676
KWN-2009-18	Triaryl-ethylene	98.1675	130.053	107.931	36.4691	126.83	11.0253	19.9795	12.6113	113.851	Triaryl-ethylene	KWN-2009-18	18.0087
KWN-2009-19	Triaryl-ethylene	129.497	126.687	100.526	23.7806	75.4162	10.0971	25.6367	8.74001	114.711	Triaryl-ethylene	KWN-2009-19	41.3167
KWN-2009-28 KWN-2010-03	Triaryl-ethylene		18.5559	32.2506	-0.0697576	3.82326	2.49978	10.9846	-4.85218	62.6482	Triaryl-ethylene	KWN-2009-28	3.21574
KWN-2009-28 KWN-2010-03	Triaryl-ethylene	-1.66763	15.9095	32.5819	0.114599	6.9977	2.30596	11.5503	-8.26037	17.6933	Triaryl-ethylene	KWN-2010-03	1.3109
KWN-2010-04	Triaryl-ethylene	44.6593	18.6783	46.2936	1.91203	11.2052	-2.46814	-2.05514	-16.1814	53.9549	Triaryl-ethylene	KWN-2010-04	4.02326
KWN-2010-06	Triaryl-ethylene	18.427	25.7407	25.715	-0.277759	3.70907	1.85745	3.88488	-6.72935	79.3831	Triaryl-ethylene	KWN-2010-06	0.930272
KWN-2010-07	Triaryl-ethylene	49.6386	40.5728	50.636	1.26281	22.9855	3.57103	8.07117	-5.68321	108.88	Triaryl-ethylene	KWN-2010-07	10.3096
KWN-2010-08	Triaryl-ethylene	92.0371	43.0131	48.1428	1.02024	10.6505	4.31622	7.4206	-5.94314	101.803	Triaryl-ethylene	KWN-2010-08	12.4865
KWN-2010-29	Triaryl-ethylene	55.3384	54.9745	47.9716	1.82732	19.9456	3.11776	9.88146	-6.86508	87.7546	Triaryl-ethylene	KWN-2010-29	4.4104
KWN-2010-30	Triaryl-ethylene	98.9568	106.52	135.041	30.8552	90.9975	16.578	44.2346	23.5593	106.707	Triaryl-ethylene	KWN-2010-30	34.0424
KWN-2010-31	Triaryl-ethylene	87.345	84.3244	88.0182	5.53073	58.9148	1.91992	17.4903	-4.19445	125.948	Triaryl-ethylene	KWN-2010-31	5.0526
KWN-2010-32	Triaryl-ethylene	85.1092	72.6342	69.7446	6.60121	51.7004	6.30005	31.3362	-0.0252359	120.943	Triaryl-ethylene	KWN-2010-32	12.1376
KWN-2010-33	Triaryl-ethylene	60.4695	51.9119	53.5625	3.34016	23.4747	3.03916	11.1685	-5.93247	100.152	Triaryl-ethylene	KWN-2010-33	13.7018
KWN-2010-34	Triaryl-ethylene	88.7853	102.26	83.4606	12.1286	52.9681	10.6738	23.1758	8.66831	122.172	Triaryl-ethylene	KWN-2010-34	11.2974
KWN-2010-35	Triaryl-ethylene	33.0994	35.3743	46.8625	1.1786	13.6324	2.09758	9.93804	-6.1446	57.6183	Triaryl-ethylene	KWN-2010-35	1.54096
KWN-2010-36	Triaryl-ethylene	93.5396	104.666	116.572	30.8072	105.273	8.23575	21.4362	6.11633	101.461	Triaryl-ethylene	KWN-2010-36	2.58575
AAPII-163-3	WAY dimer	0.804966	8.57866	4.24577	1.04214	18.6773	-2.52782	9.1029	-15.5717	8.7519	WAY dimer	AAPII-163-3	3.32307
AAPII-164-2	WAY dimer	0.999307	1.93892	10.8721	0.822404	9.93028	-3.9555	0.827194	-13.1138	135.537	WAY dimer	AAPII-164-2	3.81777
AAPII-165-1	WAY dimer	0.274428	5.03	-1.47463	-1.64284	0.488086	-1.44458	8.60545	-14.905	28.1728	WAY dimer	AAPII-165-1	3.31073
AAPII-166-1	WAY dimer	1.05812	16.1581	6.5413	-0.690018	9.44111	-3.59942	-4.84069	-18.2808	8.63867	WAY dimer	AAPII-166-1	6.01227
AAPII-167-2	WAY dimer	0.842647	19.1583	6.38386	0.609481	43.7555	0.114356	-2.15749	2.90909	32.5149	WAY dimer	AAPII-167-2	0.641573
AAPII-170-1	WAY dimer			47.2563	60.8634						WAY dimer	AAPII-170-1	9.5724
AAPII-171-1	WAY dimer	1.64035	10.3045	17.4762	11.073	24.762	1.04311	4.70125	1.78346	97.5116	WAY dimer	AAPII-171-1	0.523965
AAPII-148-2	WAY-C	87.76	23.9797	53.6585	51.2036	51.8302	35.9402	61.4554	61.1429	135.511	WAY-C	AAPII-148-2	100.272
AAPII-151-4	WAY-C	106.61	89.0177	95.0123	60.1771	101.119	54.9404	66.1887	63.4974	130.511	WAY-C	AAPII-151-4	111.545
AAPII-152-4	WAY-C	105.24	70.4781	79.7665	48.0897	76.1556	31.4019	47.5721	23.8229	122.12	WAY-C	AAPII-152-4	67.2303
AAPII-153-6	WAY-C	51.11	37.8576	29.886	16.1259	29.3956	4.80438	3.05817	-2.78648	109.332	WAY-C	AAPII-153-6	4.90303
AAPII-154-6	WAY-C	89.48	72.9769	48.141	75.5138	58.4351	23.8493	17.7856	11.2757	118.855	WAY-C	AAPII-154-6	34.827
AAPII-155-4	WAY-C	59.07	44.375	62.1823	18.8881	63.0718	7.169	1.50553	8.06504	76.4395	WAY-C	AAPII-155-4	8.62337
AAPII-156-4	WAY-C	74.01	68.0723	58.664	26.0237	59.3118	6.37865	9.5099	0.442412	118.26	WAY-C	AAPII-156-4	12.3586
AAPII-158-7	WAY-C	17.99	10.3951	26.0518	9.9335	22.339	-2.16365	-5.62454	-11.7115	48.606	WAY-C	AAPII-158-7	22.824
AAPII-159-6	WAY-C	25.76	3.39379	18.6095	20.0239	5.42965	2.77067	11.0324	-6.6406	34.2008	WAY-C	AAPII-159-6	7.0926
AAPII-147-2	WAY-D	82.81	115.837	81.4367	25.8232	74.0106	13.4454	36.372	9.62812	129.646	WAY-D	AAPII-147-2	43.8245
AAPII-151-3	WAY-D	83.1	110.36	78.93	37.6125	58.151	5.63245	21.2376	7.32935	107.442	WAY-D	AAPII-151-3	45.9114
AAPII-152-3	WAY-D	80.67	134.97	68.3594	43.5819	61.6975	10.649	11.2736	15.4513	101.806	WAY-D	AAPII-152-3	28.7568
AAPII-153-3	WAY-D	82.45	58.482	63.9957	34.7274	65.0197	12.2619	18.9463	17.3303	119.668	WAY-D	AAPII-153-3	25.3203
AAPII-154-3	WAY-D	75.04	95.8052	53.5522	35.4078	40.9701	11.3909	10.5802	8.82946	130.067	WAY-D	AAPII-154-3	39.6717
AAPII-155-2	WAY-D	75.24	95.3782	55.5326	54.2689	34.0788	8.60503	10.4144	13.1243	74.55	WAY-D	AAPII-155-2	100.959
AAPII-156-2	WAY-D	87.38	105.37	65.2057	47.1175	61.269	8.67598	13.4895	13.5634	68.0153	WAY-D	AAPII-156-2	26.4947
AAPII-158-6	WAY-D	49.06	61.4257	46.0163	22.556	41.1804	3.34314	2.72654	7.18187	124.905	WAY-D	AAPII-158-6	53.0652
AAPII-159-5	WAY-D	65.32	101.94	56.9365	38.9421	56.1007	13.9876	14.62	23.7875	126.92	WAY-D	AAPII-159-5	21.8469
WAY169916	WAY-D	83.76	116.206	59.5083	34.3758	54.6946	9.29574	18.1926	45.6836	114.84	WAY-D	WAY169916	21.8577
