# Supplementary material for: Predictive features of ligand‐specific signaling through the estrogen receptor
Source: Mol Syst Biol. 2016 Apr 23;12(4):864. doi: 10.15252/msb.20156701 (PMC4848761; doi:10.15252/msb.20156701)
Supplement: Supplementary file 5 — Source Data for Expanded View [file MSB-12-864-s009.zip › MSB-15-6701_SourceDataForExpandedView/MSB-15-6701_SourceDataForFigureEV3A-C.xlsx]

## Sheet: Sheet1
Ligand Class	GREB1	E-Luc	L-Luc ERα-WT
OBHS		73.3653	74.6743
OBHS	45.6032	37.6443	36.2854
OBHS	37.4906	14.3982	35.7592
OBHS	61.9276	82.7491	65.7088
OBHS	72.3031	91.8768	58.9012
OBHS	22.084	34.3405	33.7772
OBHS	26.5465	40.7027	43.1688
OBHS	25.3964	29.6577	35.963
OBHS			47.8917
OBHS	61.2402	79.7553	54.0769
OBHS	34.3617	31.3025	33.4076
OBHS	49.2762	71.2115	51.6083
OBHS	32.7632	44.7901	32.937
OBHS	30.5323	42.8112	39.5756
OBHS-BSC	-16.1188	8.54703	42.6248
OBHS-BSC	-14.0848	11.615	25.9515
OBHS-BSC	-10.9119	5.48473	24.6581
OBHS-BSC	-14.1643	11.0894	51.0833
OBHS-BSC	-15.4773	7.51807	30.6851
OBHS-BSC	-15.2916	4.50356	39.0229
OBHS-BSC	-15.2407	8.11826	61.1383
OBHS-BSC	-14.284	9.52397	55.4473
OBHS-BSC	-15.0686	8.53908	40.839
OBHS-BSC	-14.7012	7.71025	33.0755
OBHS-BSC	-13.6871	9.04518	62.8636
OBHS-BSC	-13.1066	10.4942	45.1711
OBHS-BSC	-14.1104	9.25772	48.1057
OBHS-BSC	-14.478	7.5713	56.5002
OBHS-BSC	-14.5253	8.25841	52.1552
