# Supplementary material for: Predictive features of ligand‐specific signaling through the estrogen receptor
Source: Mol Syst Biol. 2016 Apr 23;12(4):864. doi: 10.15252/msb.20156701 (PMC4848761; doi:10.15252/msb.20156701)
Supplement: Supplementary file 5 — Source Data for Expanded View [file MSB-12-864-s009.zip › MSB-15-6701_SourceDataForExpandedView/MSB-15-6701_SourceDataForFigureEV3D-F.xlsx]

## Sheet: Sheet1
Ligand Class	GREB1	E-Luc	L-Luc ERα-WT	L-Luc ERα-ΔAB	L-Luc ERα-ΔF
OBHS		73.3653	74.6743	2.39241
OBHS	45.6032	37.6443	36.2854	1.23199	11.8656
OBHS	37.4906	14.3982	35.7592	0.13574	18.8073
OBHS	61.9276	82.7491	65.7088	5.17811	34.9316
OBHS	72.3031	91.8768	58.9012	7.45406	43.9628
OBHS	22.084	34.3405	33.7772	0.552718	13.8527
OBHS	26.5465	40.7027	43.1688	1.09171	12.6331
OBHS	25.3964	29.6577	35.963	2.32695	13.1299
OBHS			47.8917
OBHS	61.2402	79.7553	54.0769	10.3113	26.5308
OBHS	34.3617	31.3025	33.4076	1.30635	10.797
OBHS	49.2762	71.2115	51.6083	4.46979	46.6206
OBHS	32.7632	44.7901	32.937	2.66937	13.8173
OBHS	30.5323	42.8112	39.5756	2.74649	38.1479
