# Supplementary material for: Predictive features of ligand‐specific signaling through the estrogen receptor
Source: Mol Syst Biol. 2016 Apr 23;12(4):864. doi: 10.15252/msb.20156701 (PMC4848761; doi:10.15252/msb.20156701)
Supplement: Supplementary file 5 — Source Data for Expanded View [file MSB-12-864-s009.zip › MSB-15-6701_SourceDataForExpandedView/MSB-15-6701_SourceDataForFigureEV3G-H.xlsx]

## Sheet: Sheet1
Ligand Class	Proliferation	NCOA3 (M2H)	GREB1
OBHS-N	55.74	1.3537	-18.7952
OBHS-N	148.22	52.0795	65.7086
OBHS-N	154.09	60.4999	66.4294
OBHS-N	117.65	44.6486	31.7365
OBHS-N			109.55
OBHS-N			97.2452
OBHS-N	29.81	6.1024	-15.8243
OBHS-N	30.71	2.121	-15.2423
OBHS-N	34.55	1.4509	-15.3407
OBHS-N	128.61	39.4168	50.1099
OBHS-N	110.69	36.6438	16.271
OBHS-N	58.1	9.4991	-15.4498
OBHS-N	57.42	25.1331	-12.3027
OBHS-N	72.29	20.2298	-3.8788
OBHS-N	42.45	14.1961	-15.1937
OBHS-BSC	53.933	11.3382	-16.1188
OBHS-BSC	13.8508	15.1285	-14.0848
OBHS-BSC	7.3372	8.4389	-10.9119
OBHS-BSC	13.7807	9.6835	-14.1643
OBHS-BSC	6.5331	-10.555	-15.4773
OBHS-BSC	22.2296	13.046	-15.2916
OBHS-BSC	17.7582	2.1269	-15.2407
OBHS-BSC	15.4579	5.8228	-14.284
OBHS-BSC	-24.7668	6.7736	-15.0686
OBHS-BSC	-26.8838	4.9333	-14.7012
OBHS-BSC	-13.7787	-6.9369	-13.6871
OBHS-BSC	54.8334	36.1979	-13.1066
OBHS-BSC	3.3525	7.107	-14.1104
OBHS-BSC	7.9559	2.9433	-14.478
OBHS-BSC	47.0651	3.7128	-14.5253
