# Supplementary material for: Predictive features of ligand‐specific signaling through the estrogen receptor
Source: Mol Syst Biol. 2016 Apr 23;12(4):864. doi: 10.15252/msb.20156701 (PMC4848761; doi:10.15252/msb.20156701)
Supplement: Supplementary file 7 — Source Data for Figure 3 [file MSB-12-864-s005.zip]

Archive with 6 entries (6 files):
- Source_Data_Fig3/MSB156701_SourceDataForFigure3A.xlsx
- Source_Data_Fig3/MSB156701_SourceDataForFigure3B.xlsx
- Source_Data_Fig3/MSB156701_SourceDataForFigure3C.xlsx
- Source_Data_Fig3/MSB156701_SourceDataForFigure3D.xlsx
- Source_Data_Fig3/MSB156701_SourceDataForFigure3E.xlsx
- Source_Data_Fig3/MSB156701_SourceDataForFigure3F.xlsx
