# Supplementary material for: Predictive features of ligand‐specific signaling through the estrogen receptor
Source: Mol Syst Biol. 2016 Apr 23;12(4):864. doi: 10.15252/msb.20156701 (PMC4848761; doi:10.15252/msb.20156701)
Supplement: Supplementary file 7 — Source Data for Figure 3 [file MSB-12-864-s005.zip › Source_Data_Fig3/MSB156701_SourceDataForFigure3A.xlsx]

## Sheet: Sheet1
	L-Luc ERa-WT			E-Luc			GREB1
	Mean	S.D.	N	Mean	S.D.	N	Mean	S.D.	N
OBHS-N	26.7	26.45	15	23.33	25.92	15	21.67	45.23	15
OBHS	45.98	13.32	14	51.89	24.59	13	41.63	16.39	12
S-OBHS-3	55.87	12.72	8	63.93	17.02	8	69.72	21.24	8
WAY-D	62.95	11.11	10	99.58	23.86	10	76.48	11.49	10
Triaryl-ethylene	65.41	36.04	21	63.3	43.95	21	61.73	42.5	20
S-OBHS-2	66.96	5.634	12	58.81	8.002	12	63.05	21.49	12
Furan	83.98	34.02	8	89.42	22.66	8	54.2	34.52	8
3,4-DTP	88.51	19.94	6	65.95	39.44	6	61.65	37.16	6
Cyclofenil	93.77	29.95	30	70.71	23.86	30	66.25	23.64	30
2,5-DTP	98.26	39.46	13	127.1	93.97	13	42.16	40.8	13
Imine	103.5	23.29	25	116.4	23.98	25	95.7	23.62	25
WAY-C	52.44	25.16	9	46.73	30.2	9	68.56	32.43	9
A-CD	93.24	11.03	8	88.07	11.6	8	82.66	28.47	8
Imidazopyridine	98.43	34.35	11	53.86	37.6	11	87.46	24.22	11
3,4-DTPD	135.4	40.32	5	77.8	8.805	5	89.29	33.14	5
Cyclofenil-ASC	39.97	33.1	6	24.82	24.71	6	-29.74	22.22	6
OBHS-BSC	44.62	12.24	15	8.485	1.89	15	-14.35	1.217	15
OBHS-ASC	19.84	12.66	20	12.61	15.54	20	20.81	35.25	20
WAY dimer	13.04	16.17	7	10.19	6.532	6	0.9366	0.4424	6
