# Supplementary material for: Predictive features of ligand‐specific signaling through the estrogen receptor
Source: Mol Syst Biol. 2016 Apr 23;12(4):864. doi: 10.15252/msb.20156701 (PMC4848761; doi:10.15252/msb.20156701)
Supplement: Supplementary file 7 — Source Data for Figure 3 [file MSB-12-864-s005.zip › Source_Data_Fig3/MSB156701_SourceDataForFigure3B.xlsx]

## Sheet: Sheet1
	L-Luc ERα-WT		L-Luc ERα-ΔAB			L-Luc ERα-ΔF
	Mean	s.e.m.	Mean	s.e.m.		Mean	s.e.m.
OBHS-N	26.7	6.83	5.409	3.193		14.34	5.886
OBHS	45.98	3.559	3.221	0.818		23.76	3.929
S-OBHS-3	55.87	4.497	31.25	6.198		51.82	7.857
WAY-D	62.95	3.513	37.44	2.971		54.72	3.918
Triaryl-ethylene	65.41	7.864	9.652	2.852		40.82	8.619
S-OBHS-2	66.96	1.626	52.89	3.374		69.63	7.109
Furan	83.98	12.03	21.85	4.406		50.24	5.828
3,4-DTP	88.51	8.142	24.54	13.75		59.59	20.05
Cyclofenil	93.77	5.468	19.59	4.01		32.36	4.329
2,5-DTP	98.26	10.95	20.81	11.4		80.68	10.4
Imine	103.5	4.657	47.56	3.856		111.8	12.28
WAY-C	52.44	8.385	36.22	7.678		51.9	9.699
A-CD	93.24	3.899	113.1	7.68		80.44	5.424
Imidazopyridine	98.43	10.36	125	16.17		77.37	9.863
3,4-DTPD	135.4	18.03	113.7	19.44		115.4	26.02
Cyclofenil-ASC	39.97	13.51	6.446	2.438		-1.624	3.134
OBHS-BSC	44.62	3.162	0.5291	0.1173		8.543	1.237
OBHS-ASC	19.84	2.83	2.356	0.6952		10.91	4.004
WAY dimer	13.04	6.113	10.3	8.578		17.84	6.203
