# Supplementary material for: Predictive features of ligand‐specific signaling through the estrogen receptor
Source: Mol Syst Biol. 2016 Apr 23;12(4):864. doi: 10.15252/msb.20156701 (PMC4848761; doi:10.15252/msb.20156701)
Supplement: Supplementary file 7 — Source Data for Figure 3 [file MSB-12-864-s005.zip › Source_Data_Fig3/MSB156701_SourceDataForFigure3C.xlsx]

## Sheet: Sheet1
Value 1	Value 2	OBHS	OBHS-N	Trriaryl-ethylene	WAY-C	3,4-DTP	Furan	S-OBHS-2	WAY-D	WAY dimer	2,5-DTP	Cyclofenil-ASC	S-OBHS-3	A-CD	Cyclofenil	3,4-DTPD	Imidazopyridine	Imine	OBHS-ASC	OBHS-BSC
GREB1	E-Luc	0.7351	0.574	0.8193	0.7049	0.8077	0.4824	0.5684	0.2739	0.0453	0	0.2802	0.2569	-0.264	0.2242	-0.1677	0.2493	-0.1375	0.145	0.0002
GREB1	L-Luc ERα-WT	0.7179	0.4616	0.7693	0.7557	0.361	-0.2333	0.0649	0.4913	0.9252	-0.1975	-0.0106	0.3495	-0.0196	0.1238	-0.2675	0.3838	-0.0307	0.0961	-0.0451
E-Luc	L-Luc ERα-WT	0.7234	0.8764	0.8924	0.6887	0.3104	-0.0027	0.0003	0.2859	0.0019	0.6057	0.6692	0.7211	0.066	0.2793	0.0591	0.1803	0.0002	0.0621	0.0458
positive correlation = r sq.
negative correlation = – (r sq.)
