# Supplementary material for: Predictive features of ligand‐specific signaling through the estrogen receptor
Source: Mol Syst Biol. 2016 Apr 23;12(4):864. doi: 10.15252/msb.20156701 (PMC4848761; doi:10.15252/msb.20156701)
Supplement: Supplementary file 7 — Source Data for Figure 3 [file MSB-12-864-s005.zip › Source_Data_Fig3/MSB156701_SourceDataForFigure3D.xlsx]

## Sheet: Sheet1
Value 1	Value 2	OBHS	OBHS-N	Trriaryl-ethylene	WAY-C	3,4-DTP	Furan	S-OBHS-2	WAY-D	WAY dimer	2,5-DTP	Cyclofenil-ASC	S-OBHS-3	A-CD	Cyclofenil	3,4-DTPD	Imidazopyridine	Imine	OBHS-ASC	OBHS-BSC
L-Luc ERα-ΔAB	E-Luc	0.6764	0.6522	0.8151	0.4287	0.6953	-0.0028	0.0072	0.1055	0.0003	0.2736	0.4023	0.3057	0.4826	0.0623	-0.011	0.0954	-0.0597	0.3042	0.0017
L-Luc ERα-ΔAB	GREB1	0.6488	0.349	0.5668	0.683	0.4007	-0.3792	0.1569	0.1642	0.7154	0.0709	-0.045	0.9093	0.0172	0.062	-0.1964	0.3104	0.001	0.1833	0.0083
L-Luc ERα-ΔF	E-Luc	0.5565	0.9363	0.876	0.7904	0.1376	0.0585	0.3031	0.1069	0.4598	0.2134	0.0019	0.6861	0.2626	0.1657	-0.0213	0.2563	0.009	0.4951	0.0406
L-Luc ERα-ΔF	GREB1	0.4278	0.6194	0.6387	0.7899	0.3149	0.0082	-0.1663	0.3051	0.1339	0.1743	0.0203	0.2946	0.0216	0.1741	-0.3721	0.3518	0	0.3983	-0.0393
positive correlation = r sq.
negative correlation = – (r sq.)
