# Supplementary material for: Predictive features of ligand‐specific signaling through the estrogen receptor
Source: Mol Syst Biol. 2016 Apr 23;12(4):864. doi: 10.15252/msb.20156701 (PMC4848761; doi:10.15252/msb.20156701)
Supplement: Supplementary file 7 — Source Data for Figure 3 [file MSB-12-864-s005.zip › Source_Data_Fig3/MSB156701_SourceDataForFigure3E.xlsx]

## Sheet: Sheet1
Value 1	Value 2	OBHS			OBHS-N			Triaryl-ethylene			WAY-C			3,4-DTP			Furan			S-OBHS-2			WAY-D			WAY dimer			2,5-DTP			Cyclofenil-ASC			S-OBHS-3			A-CD			Cyclofenil			3,4-DTPD			Imidazopyridine
		Slope	R sq	p	Slope	R sq	p	Slope	R sq	p	Slope	R sq	p	Slope	R sq	p	Slope	R sq	p	Slope	R sq	p	Slope	R sq	p	Slope	R sq	p	Slope	R sq	p	Slope	R sq	p	Slope	R sq	p	Slope	R sq	p	Slope	R sq	p	Slope	R sq	p	Slope	R sq	p
GREB1	NCOA1	+	0.4723	0.0135	+	0.2256	0.0736	+	0.5734	0.0001	+	0.7432	0.0028	–	0.0009853	0.9529	–	0.03794	0.6439	+	0.03565	0.5567	+	0.1336	0.299	+	0.08888	0.566	–	0.01255	0.7156	+	0.281	0.2793	+	0.7563	0.005	–	0.2557	0.2011	+	0.08268	0.1234	–	0.1328	0.5466	+	0.08871	0.3737
GREB1	NCOA2	+	0.004394	0.8378	+	0.8231	0	+	0.4693	0.0009	+	0.6265	0.011	–	0.03633	0.7175	–	0.02589	0.7035	–	0.007574	0.788	+	0.3445	0.0744	–	0.09594	0.5502	–	0.1321	0.2221	+	0.7742	0.0208	+	0.7373	0.0063	–	0.146	0.3502	+	0.03548	0.3188	+	0.02051	0.8183	+	0.1531	0.2341
GREB1	NCOA3	+	0.2006	0.1442	+	0.8758	0	+	0.4546	0.0011	+	0.58	0.0171	–	0.02564	0.7619	–	0.0005894	0.9545	+	0.05448	0.4653	+	0.04957	0.5364	+	0.227	0.3394	+	0.03169	0.5607	+	0.6259	0.0609	+	0.5175	0.0443	–	0.1169	0.4071	+	0.056	0.208	+	0.548	0.1526	+	0.007264	0.8032
[truncated: 9 more columns]
