# Supplementary material for: Predictive features of ligand‐specific signaling through the estrogen receptor
Source: Mol Syst Biol. 2016 Apr 23;12(4):864. doi: 10.15252/msb.20156701 (PMC4848761; doi:10.15252/msb.20156701)
Supplement: Supplementary file 7 — Source Data for Figure 3 [file MSB-12-864-s005.zip › Source_Data_Fig3/MSB156701_SourceDataForFigure3F.xlsx]

## Sheet: Sheet1
		OBHS			OBHS-N			Triaryl-ethylene			WAY-C			3,4-DTP			Furan			S-OBHS-2			WAY-D			WAY dimer			2,5-DTP			Cyclofenil-ASC			S-OBHS-3			A-CD			Cyclofenil			3,4-DTPD			Imidazopyridine
Value 1	Value 2	Slope	R sq	p	Slope	R sq	p	Slope	R sq	p	Slope	R sq	p	Slope	R sq	p	Slope	R sq	p	Slope	R sq	p	Slope	R sq	p	Slope	R sq	p	Slope	R sq	p	Slope	R sq	p	Slope	R sq	p	Slope	R sq	p	Slope	R sq	p	Slope	R sq	p	Slope	R sq	p
Proliferation	GREB1	+	0.01505	0.704	+	0.9289	0	+	0.6442	0	+	0.8052	0.001	–	0.14	0.5349	+	0.09153	0.4664	–	0.2436	0.1029	–	0.1426	0.282	+	0.2273	0.339	+	0.5725	0.0044	+	0.06501	0.6258	–	0.07682	0.5063	+	0.1677	0.3137	+	0.06131	0.1871	+	0.3113	0.3284	–	0.2517	0.1159
Proliferation	E-Luc	+	1.302e-05	0.9907	+	0.7948	0	+	0.5354	0.0002	+	0.5411	0.0239	–	0.01657	0.8365	+	0.3982	0.0934	–	0.07073	0.4034	–	0.04448	0.5586	–	0.2917	0.2687	+	0.00442	0.8374	+	0.09783	0.5461	+	0.0008389	0.9457	+	8.788e-05	0.9824	+	0.008302	0.632	–	0.4811	0.1939	–	0.06794	0.4389
Proliferation	L-Luc ERα-WT	+	0.05153	0.4558	+	0.8131	0	+	0.4493	0.0009	+	0.4719	0.0409	+	0.01984	0.8212	+	0.0003326	0.9658	+	0.4208	0.0225	–	0.002122	0.8995	+	0.4743	0.1303	–	0.1784	0.1713	+	0.05668	0.6496	+	0.05653	0.5707	–	0.3712	0.1089	+	0.007975	0.6389	–	0.6401	0.104	+	0.0007655	0.9356
Proliferation	L-Luc ERα-ΔAB	–	0.0659	0.3972	+	0.33	0.0824	+	0.246	0.0222	+	0.4776	0.0392	+	0.2578	0.4922	+	0.05683	0.5697	–	0.008265	0.7787	–	0.68	0.0033	+	0.2338	0.3312	+	0.1669	0.2122	–	0.06002	0.6399	–	0.1789	0.2965	+	0.0008849	0.9443	+	0.2342	0.0067	–	0.3384	0.3035	+	0.04737	0.5203
Proliferation	L-Luc ERα-ΔF	+	0.1637	0.192	+	0.6809	0.0005	+	0.3829	0.0028	+	0.5505	0.0221	–	0.798	0.0412	+	0.6734	0.0126	–	0.03911	0.5378	+	0.02764	0.6462	–	0.0007523	0.9589	+	0.1783	0.1714	–	0.1631	0.4271	+	0.01761	0.7541	–	0.2639	0.1928	+	0.01502	0.5188	–	0.2313	0.4122	+	0.004653	0.842
Proliferation	NCOA1	+	0.0001525	0.9696	+	0.6888	0.0004	+	0.376	0.0031	+	0.5244	0.0274	+	0.773	0.0495	–	0.07782	0.5034	–	0.02227	0.6434	+	0.08064	0.4265	+	0.0006183	0.9627	+	0.07806	0.3792	+	0.05463	0.6558	–	0.01148	0.8006	–	0.07331	0.5166	+	0.3337	0.0008	–	0.5913	0.1286	+	0.1207	0.2952
Proliferation	NCOA2	–	0.544	0.0062	+	0.8263	0	+	0.353	0.0045	+	0.4552	0.0462	+	0.0007234	0.9658	+	0.003117	0.8955	+	0.0106	0.7502	+	0.0588	0.4996	–	0.001672	0.9387	–	0.003803	0.849	+	0.0272	0.7548	–	0.01584	0.7665	–	0.000618	0.9534	+	0.2127	0.0103	–	0.15	0.5195	+	0.02845	0.62
Proliferation	NCOA3	+	0.07552	0.3874	+	0.9156	0	+	0.3204	0.0075	+	0.4819	0.038	+	0.6871	0.0828	–	0.07571	0.5095	–	0.07157	0.4005	+	0.002618	0.8884	+	0.09152	0.5601	+	0.2636	0.0878	+	8.14e-08	0.9996	+	0.04609	0.6096	+	0.01227	0.794	+	0.3799	0.0003	+	0.9307	0.0079	+	0.4577	0.0223
[truncated: 9 more columns]
