# Supplementary material for: Predictive features of ligand‐specific signaling through the estrogen receptor
Source: Mol Syst Biol. 2016 Apr 23;12(4):864. doi: 10.15252/msb.20156701 (PMC4848761; doi:10.15252/msb.20156701)
Supplement: Supplementary file 8 — Source Data for Figure 4 [file MSB-12-864-s006.zip]

Archive with 3 entries (3 files):
- Source_Data_Fig4/MSB156701_SourceDataForFigure4A.xlsx
- Source_Data_Fig4/MSB156701_SourceDataForFigure4B.xlsx
- Source_Data_Fig4/MSB156701_SourceDataForFigure4C.xlsx
