# Supplementary material for: Predictive features of ligand‐specific signaling through the estrogen receptor
Source: Mol Syst Biol. 2016 Apr 23;12(4):864. doi: 10.15252/msb.20156701 (PMC4848761; doi:10.15252/msb.20156701)
Supplement: Supplementary file 8 — Source Data for Figure 4 [file MSB-12-864-s006.zip › Source_Data_Fig4/MSB156701_SourceDataForFigure4A.xlsx]

## Sheet: Sheet1
Min	E2 (100 nM)		AAPII-151-4 (5 uM)
	Mean	s.e.m.	Mean	s.e.m.
0	0.0484795	0.0146866	0.04848	0.020118
5	0.0721948	0.0160271	0.075534	0.020595
15	0.0689234	0.0274327	0.095874	0.014813
30	0.122823	0.0749125	0.209631	0.076042
45	0.372891	0.045477	0.23	0.051787
60	0.234172	0.0575032	0.172975	0.0677267
