# Supplementary material for: Predictive features of ligand‐specific signaling through the estrogen receptor
Source: Mol Syst Biol. 2016 Apr 23;12(4):864. doi: 10.15252/msb.20156701 (PMC4848761; doi:10.15252/msb.20156701)
Supplement: Supplementary file 8 — Source Data for Figure 4 [file MSB-12-864-s006.zip › Source_Data_Fig4/MSB156701_SourceDataForFigure4B.xlsx]

## Sheet: Sheet1
	Mean	s.e.m.
Veh	0.06489	0.03701
E2	0.3729	0.03182
AAPII-148-2	0.4122	0.07649
AAPII-151-4	0.2126	0.0352
AAPII-152-4	0.169	0.008
AAPII-153-6	0.1284	0.03657
AAPII-154-6	0.1031	0.02385
AAPII-155-4	0.1838	0.03215
AAPII-156-4	0.1395	0.02682
AAPII-158-7	0.2286	0.05114
AAPII-159-6	0.07623	0.01393
Veh	0.05402	0.03408
