# Supplementary material for: Predictive features of ligand‐specific signaling through the estrogen receptor
Source: Mol Syst Biol. 2016 Apr 23;12(4):864. doi: 10.15252/msb.20156701 (PMC4848761; doi:10.15252/msb.20156701)
Supplement: Supplementary file 8 — Source Data for Figure 4 [file MSB-12-864-s006.zip › Source_Data_Fig4/MSB156701_SourceDataForFigure4C.xlsx]

## Sheet: Sheet1
	Replicate 1	Replicate 2		Replicate 3
Veh	0.0278793	0.101908
E2	0.425924	0.376835		0.315913
AAPII-148-2	0.488694	0.335721
AAPII-151-4	0.174585	0.180325		0.282946
AAPII-152-4	0.161023	0.177022
AAPII-153-6	0.164977	0.0918444
AAPII-154-6	0.0792197	0.126921
AAPII-155-4	0.151635	0.215935
AAPII-156-4	0.166317	0.112683
AAPII-158-7	0.27971	0.177432
AAPII-159-6	0.0622983	0.0901624
Veh	0.0199427	0.0881031
