# Supplementary material for: Predictive features of ligand‐specific signaling through the estrogen receptor
Source: Mol Syst Biol. 2016 Apr 23;12(4):864. doi: 10.15252/msb.20156701 (PMC4848761; doi:10.15252/msb.20156701)
Supplement: Supplementary file 9 — Source Data for Figure 5 [file MSB-12-864-s007.xlsx]

## Sheet: Sheet1
Ligand class	Proliferation	Ile424–His524 distance (Å)	Leu354–Leu525 distance (Å)
Triaryl-ethylene	65.9633	11.02	15.46
Triaryl-ethylene	48.5357	10.26	15.8
Triaryl-ethylene	117.174	9.85	15.47
Triaryl-ethylene	88.2432	9.9	15.71
Triaryl-ethylene	62.6482	10.14	15.51
Triaryl-ethylene	108.88	9.72	15.68
Triaryl-ethylene	106.707	9.44	15.52
Triaryl-ethylene	125.948	9.76	15.75
Triaryl-ethylene	100.151	9.82	15.69
Triaryl-ethylene	101.461	9.81	15.7
OBHS-N	29.81	10.37	16.41
OBHS-N	30.71	9.12	18.04
OBHS-N	34.55	9.2	17.67
OBHS-N	128.61	10.05	15.57
OBHS-N	110.69	10.13	15.7
OBHS-N	58.1	9.06	18.2
OBHS-N	42.45	8.94	17.86
OBHS-N	148.22	9.87	15.77
