# Supplementary material for: Predictive features of ligand‐specific signaling through the estrogen receptor
Source: Mol Syst Biol. 2016 Apr 23;12(4):864. doi: 10.15252/msb.20156701 (PMC4848761; doi:10.15252/msb.20156701)
Supplement: Supplementary file 10 — Source Data for Figure 6 [file MSB-12-864-s008.xlsx]

## Sheet: Sheet1
h3 (T347) – h11 (L525) alpha carbon distances (Å)
	A-CD	2,5-DTP	3,4-DTPD
	8.92	9.51	10.03
	9.07	9.26	9.87
	9.05	9.34
	9.08
	9.01
